# Supplementary material for: Identification of gene targets that potentiate the action of rifampicin on Mycobacterium bovis BCG
Source: Microbiology (Reading). 2024 Aug 16;170(8):001488. doi: 10.1099/mic.0.001488 (PMC11329110; doi:10.1099/mic.0.001488)
Supplement: Uncited Table S1. [file mic-170-01488-s001.xlsx]

## Sheet: Table S1 Oligos
		Supplementary Table S1- Adapters and Primers.
		Index sequences (red). Transposon specific sequence (green) allows for the amplification of sequences containing the transposon sequence.
	Adap 1	caagcAGAAGACGGCATACGAGATNNNNNNNNGTGACTGGAGTTCAGACGTGTGCTCTTCCgatct
	Adap 2	gatcgGAAgagca-PHO
	IS6	CAAGCAGAAGACGGCATACGA
	Himar-1 MycoMarT7 mariner transposon	AATGATACGGCGACCACCGAGATCTACACNNNNNNNNACACTCTTTCCCTACACGACGCTCTTCCGATCTGACACAAGACGTCAGATGTGT
	Mar A	AATGATACGGCGACCACCGAGATCTACACAAGAGATCACACTCTTTCCCTACACGACGCTCTTCCGATCTGACACAAGACGTCAGATGTGT
	Mar B	AATGATACGGCGACCACCGAGATCTACACACAAGCTAACACTCTTTCCCTACACGACGCTCTTCCGATCTGGACACAAGACGTCAGATGTGT
	Mar C	AATGATACGGCGACCACCGAGATCTACACACCTCCAAACACTCTTTCCCTACACGACGCTCTTCCGATCTAGTCCGACACAAGACGTCAGATGTGT
	Mar D	AATGATACGGCGACCACCGAGATCTACACAGATCGCAACACTCTTTCCCTACACGACGCTCTTCCGATCTCAATGAGACACAAGACGTCAGATGTGT
	Mar E	AATGATACGGCGACCACCGAGATCTACACAGTACAAGACACTCTTTCCCTACACGACGCTCTTCCGATCTGACACAAGACGTCAGATGTGT
	Mar F	AATGATACGGCGACCACCGAGATCTACACATAGCGACACACTCTTTCCCTACACGACGCTCTTCCGATCTGGACACAAGACGTCAGATGTGT
	Mar G	AATGATACGGCGACCACCGAGATCTACACCAACCACAACACTCTTTCCCTACACGACGCTCTTCCGATCTAGTCCGACACAAGACGTCAGATGTGT
	Mar H	AATGATACGGCGACCACCGAGATCTACACCATACCAAACACTCTTTCCCTACACGACGCTCTTCCGATCTCAATGAGACACAAGACGTCAGATGTGT
	Mar I	AATGATACGGCGACCACCGAGATCTACACCCATCCTCACACTCTTTCCCTACACGACGCTCTTCCGATCTGACACAAGACGTCAGATGTGT
	Mar J	AATGATACGGCGACCACCGAGATCTACACCGAACTTAACACTCTTTCCCTACACGACGCTCTTCCGATCTGGACACAAGACGTCAGATGTGT
	Mar K	AATGATACGGCGACCACCGAGATCTACACCGGATTGCACACTCTTTCCCTACACGACGCTCTTCCGATCTAGTCCGACACAAGACGTCAGATGTGT
	Mar L	AATGATACGGCGACCACCGAGATCTACACCTGGCATAACACTCTTTCCCTACACGACGCTCTTCCGATCTCAATGAGACACAAGACGTCAGATGTGT

## Sheet: Table S2 Sequence coverage
	Table S2. TnSeq library coverage at the nucleotide and gene level.
	TA site mutants were quantified as percentage of total TA dinucleotide number in M. bovis BCG Pasteur genome. Gene mutants were quantified as a percentage of the total number of genes in the M. bovis BCG Pasteur genome.
	Total TA-mutants = 73902
	Sample	Total number of sequences	Counted mutants		Mutated genes
	(µg/ml)		Number	%	Number	%
	No rif (C 1)	41590105	31580	42.73	3313	79.68
	No rif (C 2)	17192832	29495	39.91	3248	78.11
	No rif (C 3)	16440843	30606	41.41	3295	79.24
	No rif (C 4)	17556148	30607	41.41	3297	79.29
	Rif 0.002 (1)	17475390	28820	39	3241	77.95
	Rif 0.002 (2)	11884043	30350	41.07	3259	78.38
	Rif 0.002 (3)	11641508	29758	40.27	3257	78.33
	Rif 0.002 (4)	34025173	28619	38.72	3226	77.59
	Rif 0.008 (1)	18162266	29570	40.01	3253	78.23
	Rif 0.008 (2)	25885077	31936	43.21	3306	79.51
	Rif 0.008 (3)	15146224	30566	41.36	3280	78.88
	Rif 0.008 (4)	34435445	31170	42.18	3279	78.86

## Sheet: Table S3 TnSeq 2ngml Rif
Table S3. TnSeq of M.bovis BCG mutants exposed to 2ng/ml rifampicin compared to no rifampicin control (negative log2 fold-change (FC) indicative of increased sensitivity)
#ORF	Gene Name	Rv No.	Description	Function	Functional Category	Sites	Mean Control	Mean Experimental	Log 2 FC	Sum Control	Sum Experimental	Delta Mean	P Value	Adj P Value
BCG_0001	dnaA	Rv0001	chromosomal replication initiation protein	Plays an important role in the initiation and regulation of chromosomal replication. Binds to the origin of replication; it binds specifically double-stranded DNA at a 9 bp consensus (DNAA box): 5'-TTATC(C/A)A(C/A)A-3'. DNAA binds to ATP and to acidic phospholipids. DNAA protein binds the origin of replication (oriC), ATP and ADP, and exhibited weak ATPase activity.	information pathways	22	0	0	0	0	0	0	1	1
BCG_0002	dnaN_1	Rv0002	DNA polymerase III subunit beta	DNA polymerase III is a complex, multichain enzyme responsible for most of the replicative synthesis in bacteria. This DNA polymerase also exhibits 3' to 5' exonuclease activity. The beta chain is required for initiation of replication once it is clamped onto DNA, it slides freely (bidirectional and ATP-independent) along duplex DNA [catalytic activity: N deoxynucleoside triphosphate = N diphosph…	information pathways	16	0	0	0	0	0	0	1	1
BCG_0003	recF	Rv0003	recombination protein F	The RECF protein is involved in DNA metabolism and recombination; it is required for DNA replication and normal sos inducibility. RECF binds preferentially to single-stranded, linear DNA. It also seems to bind ATP.	information pathways	27	13.4	11.4	-0.16	1443.4	1229.71	-2	0.75	1
BCG_0004	-	Rv0004	hypothetical protein BCG_0004	Function unknown	conserved hypotheticals	3	0	0	0	0	0	0	1	1
BCG_0005	gyrB	Rv0005	DNA gyrase subunit B	DNA gyrase negatively supercoils closed circular double-stranded DNA in an ATP-dependent manner and also catalyzes the interconversion of other topological isomers of double-stranded DNA rings, including catenanes and knotted rings [catalytic activity: ATP-dependent breakage, passage and rejoining of double-stranded DNA].	information pathways	28	0	0	0	0	0	0	1	1
BCG_0006	gyrA_1	Rv0006	DNA gyrase subunit A	DNA gyrase negatively supercoils closed circular double-stranded DNA in an ATP-dependent manner and also catalyzes the interconversion of other topological isomers of double-stranded DNA rings, including catenanes and knotted rings [catalytic activity: ATP-dependent breakage, passage and rejoining of double-stranded DNA].	information pathways	31	4.8	12.9	0.88	590.9	1603.88	8.2	0.16	0.6663
BCG_0007	-	Rv0007	hypothetical protein BCG_0007	Unknown	cell wall and cell processes	9	0.4	1	0.14	16	36.06	0.6	1	1
BCG_0008c	-	Rv0008c	hypothetical protein BCG_0008c	Unknown	cell wall and cell processes	2	184.2	303.1	0.7	1473.6	2424.47	118.9	0.12	0.58912
BCG_0009	ppiA_1	Rv0009	putative iron-regulated peptidyl-prolyl cis-trans isomerase A ppiA	PPIases accelerate the folding of proteins [catalytic activity: cis-trans isomerization of proline imidic peptide bonds in oligopeptides].	information pathways	5	17.4	11.2	-0.46	347.1	223.95	-6.2	0.12	0.58912
BCG_0010c	-	Rv0010c	hypothetical protein BCG_0010c	Unknown	cell wall and cell processes	8	42.4	35	-0.25	1357.2	1119.49	-7.4	0.38	0.93046
BCG_0011c	-	Rv0011c	putative septation inhibitor protein	Unknown	cell wall and cell processes	3	0	0	0	0	0	0	1	1
BCG_0012	-	Rv0012	hypothetical protein BCG_0012	Unknown	cell wall and cell processes	7	57.6	15	-1.65	1612.8	418.61	-42.7	0.0004	0.01817
BCG_0013	trpG_1	Rv0013	para-aminobenzoate synthase component II	Possibly involved in biosynthesis of tryptophan (at the first step). Supposed tetramer of two components I and two components II: component I (Rv1609|trpE) catalyzes the formation of anthranilate using ammonia rather than glutamine, whereas component II (Rv0013|trpG) provides glutamine amidotransferase activity. Possibly participates in the tryptophan-dependent indole-3-acetic acid production [ca…	intermediary metabolism and respiration	9	0	0	0	0	0	0	1	1
BCG_0016	sigMa_2	Rv3911	RNA polymerase sigma factor SigM	The sigma factor is an initiation factor that promotes attachment of the RNA polymerase to specific initiation sites and then is released.	information pathways	5	0	0	0	0	0	0	1	1
BCG_0018	-	Rv3912	hypothetical protein BCG_0018	Unknown	conserved hypotheticals	13	6.9	1.3	-0.92	359.1	67.55	-5.6	0.021	0.2721
BCG_0019	trxB2_2	Rv3913	putative thioredoxin reductase trxB2 (TRXR)	Enzyme that catalyse the reduction of disulphides by pyridine nucleotides through an enzyme disulphide and a flavin. Seems regulated by sigh (Rv3223c product). [catalytic activity: NADPH + oxidized thioredoxin = NADP(+) + reduced thioredoxin].	intermediary metabolism and respiration	19	0.2	0	-0.05	14.6	0	-0.2	1	1
BCG_0020	trxC_2	Rv3914	thioredoxin trxC (TRX) (MPT46)	Thioredoxin participates in various redox reactions through the reversible oxidation of its active center dithiol, to a disulfide, & catalyzes dithiol-disulfide exchange reactions. Forms together with thioredoxin reductase and NADPH a redox active system which donates electrons to a wide variety of different metabolic process. Seems regulated by sigh (Rv3223c product).	intermediary metabolism and respiration	1	0	0	0	0	0	0	1	1
BCG_0021	-	Rv3915	putative hydrolase	Function unknown; probably involved in cellular metabolism.	intermediary metabolism and respiration	15	116.9	132.5	0.17	7014.3	7951.52	15.6	0.42	0.95668
BCG_0022c	-	Rv3916c	hypothetical protein BCG_0022c	Function unknown	conserved hypotheticals	8	0	0	0	0	0	0	1	1
BCG_0023c	parB_2	Rv3917c	putative chromosome partitioning protein parB	Involved in chromosome partition. Localize to both POLES of the predivisional cell following completion of DNA replication. Binds to the DNA origin of replication.	cell wall and cell processes	24	11.9	4.9	-0.77	1147.1	473.01	-7	0.026	0.2987
BCG_0024c	parA_2	Rv3918c	putative chromosome partitioning protein parA	Involved in chromosome partition. Localize to both POLES of the predivisional cell following completion of DNA replication.	cell wall and cell processes	14	6	3.3	-0.4	333.4	184.16	-2.7	0.29	0.84519
BCG_0025c	gidB	Rv3919c	glucose-inhibited division protein B	Unknown	cell wall and cell processes	11	543.8	688.4	0.34	23928	30289.5	144.6	0.0016	0.05748
BCG_0026c	-	Rv3920c	hypothetical protein BCG_0026c	Unknown	conserved hypotheticals	7	39.8	53.3	0.38	1114.2	1491.68	13.5	0.17	0.68138
BCG_0027c	-	Rv3921c	putative inner membrane protein translocase component YidC	Unknown	cell wall and cell processes	23	92.8	95.6	0.04	8538.6	8793.6	2.8	0.72	1
BCG_0028c	-	Rv3922c	hypothetical protein BCG_0028c	Unknown	virulence, detoxification, adaptation	3	536	404.2	-0.4	6432.2	4850.87	-131.8	0.012	0.2053
BCG_0029c	rnpA	Rv3923c	ribonuclease P	RNaseP catalyzes the removal of the 5'-leader sequence from PRE-tRNA to produce the mature 5'terminus. It can also cleave other RNA substrates such as 4.5S RNA. The protein component plays an auxiliary but essential role in vivo by binding to the 5'-leader sequence and broadening the substrate specificity of the ribozyme [catalytic activity: endonucleolytic cleavage of RNA, removing 5'-extra-nucl…	information pathways	4	62	42.6	-0.49	992	681.13	-19.4	0.6	1
BCG_0030c	rpmH	Rv3924c	50S ribosomal protein L34	Involved in translation mechanism. This protein is one of the early assembly proteins of the 50S ribosomal subunit.	information pathways	2	298.5	242.1	-0.3	2388.1	1936.46	-56.5	0.66	1
BCG_0031	dnaA	Rv0001	chromosomal replication initiation protein	Plays an important role in the initiation and regulation of chromosomal replication. Binds to the origin of replication; it binds specifically double-stranded DNA at a 9 bp consensus (DNAA box): 5'-TTATC(C/A)A(C/A)A-3'. DNAA binds to ATP and to acidic phospholipids. DNAA protein binds the origin of replication (oriC), ATP and ADP, and exhibited weak ATPase activity.	information pathways	9	130.9	142.7	0.12	4711.7	5137.41	11.8	0.67	1
BCG_0032	dnaN_2	Rv0002	DNA polymerase III subunit beta	DNA polymerase III is a complex, multichain enzyme responsible for most of the replicative synthesis in bacteria. This DNA polymerase also exhibits 3' to 5' exonuclease activity. The beta chain is required for initiation of replication once it is clamped onto DNA, it slides freely (bidirectional and ATP-independent) along duplex DNA [catalytic activity: N deoxynucleoside triphosphate = N diphosph…	information pathways	14	44.8	55.6	0.28	2510	3113.92	10.8	0.28	0.83577
BCG_0033	recF	Rv0003	recombination protein F	The RECF protein is involved in DNA metabolism and recombination; it is required for DNA replication and normal sos inducibility. RECF binds preferentially to single-stranded, linear DNA. It also seems to bind ATP.	information pathways	17	230	369.9	0.67	15639.4	25155.6	139.9	0.15	0.65071
BCG_0034	-	Rv0004	hypothetical protein BCG_0034	Function unknown	conserved hypotheticals	12	193.5	168.1	-0.2	9289.9	8070.67	-25.4	0.3	0.85913
BCG_0035	gyrB	Rv0005	DNA gyrase subunit B	DNA gyrase negatively supercoils closed circular double-stranded DNA in an ATP-dependent manner and also catalyzes the interconversion of other topological isomers of double-stranded DNA rings, including catenanes and knotted rings [catalytic activity: ATP-dependent breakage, passage and rejoining of double-stranded DNA].	information pathways	37	161.4	195.1	0.27	23889.1	28868.2	33.6	0.2	0.74077
BCG_0036	gyrA_2	Rv0006	DNA gyrase subunit A	DNA gyrase negatively supercoils closed circular double-stranded DNA in an ATP-dependent manner and also catalyzes the interconversion of other topological isomers of double-stranded DNA rings, including catenanes and knotted rings [catalytic activity: ATP-dependent breakage, passage and rejoining of double-stranded DNA].	information pathways	25	158.9	133.7	-0.24	15892.2	13373	-25.2	0.039	0.36011
BCG_0037	-	Rv0007	hypothetical protein BCG_0037	Unknown	cell wall and cell processes	12	451	489.2	0.12	21648.4	23481.6	38.2	0.32	0.8764
BCG_0038c	-	Rv0008c	hypothetical protein BCG_0038c	Unknown	cell wall and cell processes	4	318.5	178.7	-0.82	5095.6	2858.59	-139.8	0.012	0.2053
BCG_0039	ppiA_2	Rv0009	putative iron-regulated peptidyl-prolyl cis-trans isomerase a ppiA	PPIases accelerate the folding of proteins [catalytic activity: cis-trans isomerization of proline imidic peptide bonds in oligopeptides].	information pathways	5	148.3	135.8	-0.12	2966.4	2716.61	-12.5	0.65	1
BCG_0040c	-	Rv0010c	hypothetical protein BCG_0040c	Unknown	cell wall and cell processes	0	0	0	0	0	0	0	1	1
BCG_0041c	-	Rv0011c	putative septation inhibitor protein	Unknown	cell wall and cell processes	3	838.4	799.9	-0.07	10060.4	9598.5	-38.5	0.74	1
BCG_0042	-	Rv0012	hypothetical protein BCG_0042	Unknown	cell wall and cell processes	18	0.1	0	-0.04	9.1	0	-0.1	1	1
BCG_0043	trpG_2	Rv0013	para-aminobenzoate synthase component II	Possibly involved in biosynthesis of tryptophan (at the first step). Supposed tetramer of two components I and two components II: component I (Rv1609|trpE) catalyzes the formation of anthranilate using ammonia rather than glutamine, whereas component II (Rv0013|trpG) provides glutamine amidotransferase activity. Possibly participates in the tryptophan-dependent indole-3-acetic acid production [ca…	intermediary metabolism and respiration	11	0	0	0	0	0	0	1	1
BCG_0044c	pknB	Rv0014c	transmembrane serine/threonine-protein kinase B pknB	Involved in signal transduction (via phosphorylation). Thought to regulate cell division/differentiation. Can phosphorylate the peptide substrate myelin basic protein (MBP) [catalytic activity: ATP + a protein = ADP + a phosphoprotein].	regulatory proteins	36	21	11.6	-0.65	3020.9	1667.46	-9.4	0.037	0.34815
BCG_0045c	pknA	Rv0015c	transmembrane serine/threonine-protein kinase A pknA	Involved in signal transduction (via phosphorylation). Thought to regulate morphological changes associated with cell division/differentiation process. Phosphorylates at serine and threonine residues [catalytic activity: ATP + a protein = ADP + a phosphoprotein].	regulatory proteins	17	109.3	84.1	-0.36	7430	5715.83	-25.2	0.048	0.38952
BCG_0046c	pbpA	Rv0016c	putative penicillin-binding protein pbpA	Involved in peptidoglycan synthesis (at the final stages). Cell wall formation; PBPA is supposed to be responsible for the determination of the rod shape of the cell. It synthesizes cross-linked peptidoglycan from lipid intermediates.	cell wall and cell processes	15	145.3	169.5	0.21	8718.1	10167	24.1	0.17	0.68138
BCG_0047c	rodA	Rv0017c	putative cell division protein rodA	This is a septum-peptidoglycan biosynthetic protein, involved in cell wall formation. Plays a role in the stabilization of the FTSZ ring during cell division.	cell wall and cell processes	15	1	0.5	-0.11	57.4	31.49	-0.4	0.75	1
BCG_0048c	pstP	Rv0018c	Serine/threonine phosphatase PPP	Involved in regulation (using dephosphorylation of a specific phosphorylated substrate).	regulatory proteins	24	193	195.7	0.02	18524.8	18787.6	2.7	0.81	1
BCG_0049c	-	Rv0019c	hypothetical protein BCG_0049c	Signal transduction	regulatory proteins	5	40.2	18.4	-0.95	803.4	367.34	-21.8	0.15	0.65071
BCG_0050c	TB39.8	Rv0020c	hypothetical protein BCG_0050c	Signal transduction	regulatory proteins	20	98.1	85.5	-0.19	7849.2	6842.88	-12.6	0.26	0.81549
BCG_0051c	-	Rv0021c	hypothetical protein BCG_0051c	Function unknown	conserved hypotheticals	19	20.4	17.8	-0.15	1547.7	1354.47	-2.5	0.62	1
BCG_0052c	whiB5	Rv0022c	putative transcriptional regulatory protein whiB-like whiB5	Involved in transcriptional mechanism.	regulatory proteins	3	43.4	67	0.57	520.3	804.42	23.7	0.32	0.8764
BCG_0053	-	Rv0023	putative transcriptional regulatory protein	Possibly involved in transcriptional mechanism.	regulatory proteins	5	500.4	438.9	-0.19	10008.2	8778.08	-61.5	0.36	0.9167
BCG_0054	-	Rv0024	putative secreted protein P60-related protein	Unknown. The P60 protein is a major extracellular protein may be involved in the invasion of host cells.	virulence, detoxification, adaptation	11	170.8	151.6	-0.17	7515.7	6668.86	-19.2	0.56	1
BCG_0056	-	Rv0025	hypothetical protein BCG_0056	Function unknown	conserved hypotheticals	3	0	0	0	0	0	0	1	1
BCG_0057	-	Rv0026	hypothetical protein BCG_0057	Function unknown	conserved hypotheticals	23	159.2	134.9	-0.23	14642	12407.6	-24.3	0.04	0.36677
BCG_0058	-	Rv0027	hypothetical protein BCG_0058	Unknown	conserved hypotheticals	1	0	0	0	0	0	0	1	1
BCG_0059	-	Rv0028	hypothetical protein BCG_0059	Unknown	conserved hypotheticals	2	0	0	0	0	0	0	1	1
BCG_0060	-	Rv0029	hypothetical protein BCG_0060	Function unknown	conserved hypotheticals	14	0.6	1.6	0.22	36.3	87.86	0.9	0.74	1
BCG_0061	-	Rv0030	hypothetical protein BCG_0061	Unknown	conserved hypotheticals	1	0	0	0	0	0	0	1	1
BCG_0062	-	0	putative remnant of a transposase			2	623.5	584.4	-0.09	4987.9	4675.21	-39.1	0.68	1
BCG_0063	bioF2	Rv0032	putative 8-amino-7-oxononanoate synthase bioF2	Could be involved in biotin biosynthesis (at the first step) [catalytic activity: 6-carboxyhexanoyl-CoA + L-alanine = 8-amino-7-oxononanoate + CoA + CO2].	intermediary metabolism and respiration	35	69.1	71.9	0.05	9674.7	10066.9	2.8	0.68	1
BCG_0064	acpA	Rv0033	putative acyl carrier protein acpA (ACP)	Key component in de novo fatty acid biosynthesis. This protein is supposed to be the carrier of the growing fatty acid chain in fatty acid biosynthesis.	lipid metabolism	5	100.3	198.8	0.95	2006.5	3975.04	98.4	0.1	0.56057
BCG_0065	-	Rv0034	hypothetical protein BCG_0065	Function unknown	conserved hypotheticals	4	471.9	425.5	-0.15	7549.9	6808.53	-46.3	0.46	0.99612
BCG_0066	fadD34	Rv0035	putative fatty-acid-coa ligase fadD34 (fatty-acid-COA synthetase) (fatty-acid-COA synthase)	Function unknown, but involved in lipid degradation.	lipid metabolism	18	61.2	71.6	0.21	4403.9	5153.9	10.4	0.26	0.81549
BCG_0067c	-	Rv0036c	hypothetical protein BCG_0067c	Function unknown	conserved hypotheticals	12	138.8	136.9	-0.02	6664.2	6572.32	-1.9	0.96	1
BCG_0068c	-	Rv0037c	putative integral membrane protein	Unknown; possibly involved in transport of macrolide across the membrane.	cell wall and cell processes	28	148.7	138.9	-0.1	16658.4	15558.9	-9.8	0.42	0.95668
BCG_0069	-	Rv0038	hypothetical protein BCG_0069	Function unknown	conserved hypotheticals	7	5	9.2	0.5	140.5	257.01	4.2	0.12	0.58912
BCG_0070c	-	Rv0039c	putative transmembrane protein	Unknown	cell wall and cell processes	4	2363	5388.6	1.19	37807.6	86216.8	3025.6	0.02	0.26703
BCG_0071c	mtc28	Rv0040c	secreted proline rich protein MTC28 (proline rich 28 kDa antigen)	Unknown	cell wall and cell processes	10	0	0	0	0	0	0	1	1
BCG_0072	leuS	Rv0041	leucyl-tRNA synthetase	Involved in translation mechanism [catalytic activity: ATP + L-leucine + tRNA(LEU) = AMP + diphosphate + L-leucyl-tRNA(LEU)].	information pathways	41	37.2	44.8	0.24	6096.8	7346.89	7.6	0.28	0.83577
BCG_0073c	-	Rv0042c	putative transcriptional regulatory protein (marR-family)	Possibly involved in transcriptional mechanism.	regulatory proteins	3	48.8	78.8	0.64	585	945.8	30.1	0.42	0.95668
BCG_0074c	-	Rv0043c	gntR family transcriptional regulator	Involved in transcriptional mechanism.	regulatory proteins	7	147.4	101.4	-0.52	4126.8	2839.73	-46	0.053	0.40358
BCG_0075c	-	Rv0044c	putative oxidoreductase	Function unknown; probably involved in cellular metabolism.	intermediary metabolism and respiration	7	17.8	14.7	-0.21	498	411.12	-3.1	0.54	1
BCG_0076c	-	Rv0045c	putative hydrolase	Function unknown; probably involved in lipid biosynthesis.	lipid metabolism	7	2226.9	1847.9	-0.27	62353.1	51740.8	-379	0.0034	0.09598
BCG_0077c	ino1	Rv0046c	myo-inositol-1-phosphate synthase INO1	Involved in phosphatidylinositol (PI) biosynthetic pathway [catalytic activity: D-glucose 6-phosphate = 1L-myo-inositol 1-phosphate].	intermediary metabolism and respiration	10	280.5	206	-0.44	11220	8241.56	-74.5	0.005	0.12831
BCG_0078c	-	Rv0047c	hypothetical protein BCG_0078c	Function unknown	conserved hypotheticals	6	368.6	294.8	-0.32	8845.3	7074.27	-73.8	0.112	0.57784
BCG_0079c	-	Rv0048c	hypothetical protein BCG_0079c	Unknown	cell wall and cell processes	12	304	255.7	-0.25	14591.2	12271.7	-48.3	0.1	0.56057
BCG_0080	-	Rv0049	hypothetical protein BCG_0080	Function unknown	conserved hypotheticals	8	787.9	1838.4	1.22	25214	58830.1	1050.5	0.04	0.36677
BCG_0081	ponA1	Rv0050	putative bifunctional penicillin-binding protein 1A/1B PONA1	Involved in peptidoglycan synthesis (at the final stages), cell wall formation. Synthesis of cross-linked peptidoglycan from the lipid intermediates. The enzyme has a penicillin-insensitive transglycosylase N-terminal domain (formation of linear glycan strands) and a penicillin-sensitive transpeptidase C-terminal domain (cross-linking of the peptide subunits).	cell wall and cell processes	25	140	147.1	0.07	14001.9	14711.7	7.1	0.49	1
BCG_0082	-	Rv0051	putative transmembrane protein	Unknown	cell wall and cell processes	23	145.5	139.3	-0.06	13387.8	12813.9	-6.2	0.69	1
BCG_0083	-	Rv0052	hypothetical protein BCG_0083	Function unknown	conserved hypotheticals	6	40	79.4	0.91	960.8	1906.49	39.4	0.014	0.22769
BCG_0084	rpsF	Rv0053	30S ribosomal protein S6	Binds together with S18 to 16S ribosomal RNA.	information pathways	4	35.6	40.2	0.16	569.8	643.62	4.6	0.75	1
BCG_0085	ssb	Rv0054	single-strand DNA-binding protein	This protein is essential for replication of the chromosome. It is also involved in DNA recombination and repair.	information pathways	6	18.6	24.8	0.33	447.6	594.38	6.1	0.7	1
BCG_0086	rpsR	Rv0055	30S ribosomal protein S18	This protein has been implicated in aminoacyl-transfer RNA binding. It appears to be situated at the decoding site of messenger RNA.	information pathways	2	40	35	-0.17	319.6	279.85	-5	0.73	1
BCG_0087	rplI	Rv0056	50S ribosomal protein L9	Binds to the 23S rRNA.	information pathways	3	50	29.9	-0.65	599.6	359.33	-20	0.32	0.8764
BCG_0088	-	Rv0057	hypothetical protein BCG_0088	Unknown	conserved hypotheticals	5	560.5	553.5	-0.02	11210.9	11069.7	-7.1	0.94	1
BCG_0089	dnaB	Rv0058	replicative DNA helicase	Participates in initiation and elongation during chromosome replication; it exhibits DNA-dependent ATPase activity. The intein is an endonuclease (potential).	information pathways	17	66.3	52	-0.32	4506.4	3535.88	-14.3	0.29	0.84519
BCG_0090	-	Rv0059	hypothetical protein BCG_0090	Unknown	conserved hypotheticals	2	49.6	52.5	0.07	396.8	419.87	2.9	0.79	1
BCG_0091	-	Rv0060	hypothetical protein BCG_0091	Function unknown	conserved hypotheticals	5	63.9	55.3	-0.19	1278.1	1106.86	-8.6	0.59	1
BCG_0092	-	0	hypothetical protein BCG_0092			2	0	4.5	0.93	0	36.06	4.5	1	1
BCG_0093	celA1	Rv0062	putative cellulase celA1 (endoglucanase)	The biological conversion of cellulose to glucose generally requires three types of hydrolytic enzymes: (1) endoglucanases which cut internal beta-1,4-glucosidic bonds; (2) exocellobiohydrolases that cut the dissaccharide cellobiose from the nonreducing end of the cellulose polymer chain; (3) beta-1,4-glucosidases which hydrolyze the cellobiose and other short cello-oligosaccharides to glucose [c…	intermediary metabolism and respiration	10	12.1	20.4	0.57	484.3	817.11	8.3	0.2	0.74077
BCG_0094	-	Rv0063	putative oxidoreductase	Function unknown; probably involved in cellular metabolism.	intermediary metabolism and respiration	24	120.8	96.2	-0.31	11599.3	9238.83	-24.6	0.1	0.56057
BCG_0095	-	Rv0064	hypothetical protein BCG_0095	Unknown	cell wall and cell processes	31	209.1	188.1	-0.15	25923.7	23325.7	-21	0.101	0.56457
BCG_0095A	-	Rv0064A	antitoxin	Unknown	virulence, detoxification, adaptation	3	31.3	25.1	-0.27	375.7	301.11	-6.2	0.82	1
BCG_0096	-	Rv0065	hypothetical protein BCG_0096	Unknown	virulence, detoxification, adaptation	3	0.8	1.5	0.17	9.1	17.69	0.7	1	1
BCG_0097c	icd2	Rv0066c	putative isocitrate dehydrogenase	Involved in the KREBS cycle [catalytic activity: isocitrate + NADP+ = 2-oxoglutarate + CO(2) + NADPH].	intermediary metabolism and respiration	16	8.6	2.1	-0.93	551.5	136.16	-6.5	0.016	0.23682
BCG_0098c	-	Rv0067c	TetR family transcriptional regulator	Possibly involved in transcriptional mechanism.	regulatory proteins	7	0.5	0	-0.13	13.1	0	-0.5	1	1
BCG_0099	-	Rv0068	short chain dehydrogenase	Function unknown; probably involved in cellular metabolism.	intermediary metabolism and respiration	20	6.4	14.6	0.78	512.8	1167.29	8.2	0.123	0.6031
BCG_0100c	sdaA	Rv0069c	putative l-serine dehydratase sdaA	Involved in gluconeogenesis from serine [catalytic activity: L-serine + H2O = pyruvate + NH3 + H2O].	intermediary metabolism and respiration	27	34.3	37.8	0.12	3702.9	4083.06	3.5	0.56	1
BCG_0101c	glyA2	Rv0070c	serine hydroxymethyltransferase	Key enzyme in the biosynthesis of purines, lipids, other components. Interconversion of serine and glycine [catalytic activity: 5,10-methylenetetrahydrofolate + glycine + H2O = tetrahydrofolate + L-serine].	intermediary metabolism and respiration	21	133.5	104.1	-0.34	11210.7	8743.62	-29.4	0.1	0.56057
BCG_0102	-	Rv0071	putative maturase	Unknown	information pathways	6	51.1	54	0.07	1227.2	1296.11	2.9	0.94	1
BCG_0103	-	Rv0072	putative glutamine-transport transmembrane protein ABC transporter	Thought to be involved in active transport of glutamine across the membrane (import). Responsible for the translocation of the substrate across the membrane.	cell wall and cell processes	10	74.5	53.9	-0.43	2980	2155.15	-20.6	0.15	0.65071
BCG_0104	-	Rv0073	putative glutamine-transport atp-binding protein ABC transporter glnQ	Thought to be involved in active transport of glutamine across the membrane (import). Responsible for the translocation of the substrate across the membrane.	cell wall and cell processes	9	18.3	11.2	-0.53	660.3	403.19	-7.1	0.14	0.63815
BCG_0105	-	Rv0074	hypothetical protein BCG_0105	Function unknown	conserved hypotheticals	14	137	148.2	0.11	7670.2	8296.67	11.2	0.55	1
BCG_0106	-	Rv0075	putative aminotransferase	Function unknown; probably involved in cellular metabolism.	intermediary metabolism and respiration	8	123.2	103.2	-0.25	3943.2	3301.05	-20.1	0.2	0.74077
BCG_0107c	-	Rv0076c	hypothetical protein BCG_0107c	Unknown	cell wall and cell processes	2	114.7	47.1	-1.2	917.4	376.99	-67.6	0.058	0.42369
BCG_0108c	-	Rv0077c	putative oxidoreductase	Function unknown; probably involved in cellular metabolism.	intermediary metabolism and respiration	12	329.6	408	0.3	15819	19583.5	78.4	0.13	0.61455
BCG_0109	-	Rv0078	putative transcriptional regulatory protein	Possibly involved in transcriptional mechanism.	regulatory proteins	5	138.3	94	-0.53	2766.2	1879.57	-44.3	0.065	0.45546
BCG_0110c	-	Rv0078A	hypothetical protein BCG_0110c	Unknown	conserved hypotheticals	5	185	203.9	0.14	3701	4077.84	18.8	0.4	0.94376
BCG_0111c	-	Rv0078B	hypothetical protein BCG_0111c	Unknown	conserved hypotheticals	4	68.9	81.9	0.23	1101.8	1310.51	13	0.79	1
BCG_0112	-	Rv0079	hypothetical protein BCG_0112	Unknown	conserved hypotheticals	10	0	0	0	0	0	0	1	1
BCG_0113	-	Rv0080	hypothetical protein BCG_0113	Function unknown	conserved hypotheticals	6	0	0	0	0	0	0	1	1
BCG_0114	-	Rv0081	putative transcriptional regulatory protein	Involved in transcriptional mechanism.	regulatory proteins	5	0	0	0	0	0	0	1	1
BCG_0115	-	Rv0082	putative oxidoreductase	Function unknown; probably involved in cellular metabolism.	intermediary metabolism and respiration	5	251.2	177.5	-0.49	5023.4	3550.06	-73.7	0.37	0.9243
BCG_0116	-	Rv0083	putative oxidoreductase	Function unknown; probably involved in cellular metabolism.	intermediary metabolism and respiration	18	111.8	167.9	0.57	8046.2	12089	56.1	0.021	0.2721
BCG_0117	hycD	Rv0084	putative formate hydrogenlyase hycD (FHL)	Involved in hydrogen metabolism; FHL pathway.	intermediary metabolism and respiration	17	273.7	308.2	0.17	18612.9	20955.7	34.5	0.26	0.81549
BCG_0118	hycP	Rv0085	putative hydrogenase hycP	Involved in hydrogen metabolism.	intermediary metabolism and respiration	5	330.7	299.1	-0.14	6615	5981.51	-31.7	0.56	1
BCG_0119	hycQ	Rv0086	putative hydrogenase hycQ	Possibly involved in hydrogen metabolism.	intermediary metabolism and respiration	19	72.9	66.7	-0.12	5543.4	5068.35	-6.3	0.51	1
BCG_0120	hycE	Rv0087	putative formate hydrogenase hycQ (FHL)	Involved in hydrogen metabolism; FHL pathway.	intermediary metabolism and respiration	16	201.8	182.5	-0.14	12916	11679.3	-19.3	0.31	0.87135
BCG_0121	-	Rv0088	hypothetical protein BCG_0121	Unknown	lipid metabolism	8	118.7	112.4	-0.08	3797.9	3596.03	-6.3	0.79	1
BCG_0122	-	Rv0089	putative methyltransferase/methylase	Thought to cause methylation.	intermediary metabolism and respiration	2	25.7	21.9	-0.19	205.3	175.52	-3.7	0.75	1
BCG_0123	-	Rv0090	hypothetical protein BCG_0123	Unknown	cell wall and cell processes	6	67.8	59.5	-0.17	1626.5	1427.27	-8.3	0.56	1
BCG_0124	mtn	Rv0091	putative bifunctional MTA/SAH nucleosidase mtn	Responsible for cleavage of the glycosidic bond in both 5'-methylthioadenosine (MTA) and S-adenosylhomocysteine (SAH) [catalytic activity 1: methylthioadenosine + H2O = adenine + 5-methylthio-D-ribose] [catalytic activity 2: S-adenosyl-L-homocysteine + H2O = adenine + S-D-ribosyl-L-homocysteine].	intermediary metabolism and respiration	8	183.5	185.7	0.02	5871.9	5943.55	2.2	0.92	1
BCG_0125	ctpA	Rv0092	putative cation transporter p-type atpase A ctpA	Cation-transporting ATPase; possibly catalyzes the transport of a cation (possibly copper) with the hydrolyse of ATP [catalytic activity: ATP + H(2)O + cation(in) = ADP + phosphate + cation(out)].	cell wall and cell processes	23	200	175	-0.19	18403.6	16098	-25.1	0.1	0.56057
BCG_0126c	-	Rv0093c	hypothetical protein BCG_0126c	Unknown	cell wall and cell processes	12	230.4	239.4	0.05	11061	11490.1	8.9	0.7	1
BCG_0127c	-	Rv0094c, Rv3467	hypothetical protein BCG_0127c			11	54.9	68.8	0.3	2417.7	3026.57	13.8	0.34	0.89878
BCG_0128c	-	Rv1588c	hypothetical protein BCG_0128c	Unknown	insertion seqs and phages	11	9.2	1.2	-1.2	404.8	51.47	-8	0.035	0.33902
BCG_0129	PPE1	Rv0096	PPE family protein	Function unknown	PE/PPE	22	7.9	3.7	-0.58	697.6	321.59	-4.3	0.071	0.47477
BCG_0130	-	Rv0097	putative oxidoreductase	Function unknown; probably involved in cellular metabolism.	intermediary metabolism and respiration	20	24.1	21.6	-0.13	1925.3	1725.89	-2.5	0.63	1
BCG_0131	-	Rv0098	hypothetical protein BCG_0131	Involved in fatty acid metabolism	lipid metabolism	9	25.7	21.1	-0.24	925.8	759.37	-4.6	0.46	0.99612
BCG_0132	fadD10	Rv0099	acyl-CoA synthetase	Function unknown, but involvement in lipid degradation.	lipid metabolism	21	79.3	54.2	-0.51	6658.2	4550.41	-25.1	0.045	0.37919
BCG_0133	-	Rv0100	hypothetical protein BCG_0133	Function unknown	conserved hypotheticals	3	3.2	11.6	1.02	38.2	139.47	8.4	0.17	0.68138
BCG_0134	nrp	Rv0101	putative peptide synthetase nrp	Involved in lipid metabolism.	lipid metabolism	77	195.7	223	0.18	60279.8	68673.4	27.3	0.085	0.53068
BCG_0135	-	Rv0102	putative integral membrane protein	Unknown	cell wall and cell processes	30	54.2	57.6	0.08	6508.9	6911.32	3.4	0.7	1
BCG_0136c	ctpB	Rv0103c	putative cation-transporter P-type atpase B ctpB	Cation-transporting ATPase; possibly catalyzes the transport of a cation (possibly coopper) with the hydrolyse of ATP [catalytic activity: ATP + H(2)O + cation(in) = ADP + orthophosphate + cation(out)].	cell wall and cell processes	16	132.7	156.7	0.23	8492.8	10027.4	24	0.24	0.79704
BCG_0137	-	Rv0104	hypothetical protein BCG_0137	Function unknown	conserved hypotheticals	18	6.7	3.8	-0.4	479	276.34	-2.8	0.35	0.9118
BCG_0138c	rpmB	Rv0105c	50S ribosomal protein L28	Possibly involved in a translation mechanism.	information pathways	1	0	0	0	0	0	0	1	1
BCG_0139	-	Rv0106	hypothetical protein BCG_0139	Function unknown	conserved hypotheticals	22	7.1	5.5	-0.21	628.5	485.2	-1.6	0.63	1
BCG_0140c	ctpI	Rv0107c	putative cation-transporter atpase I ctpI	Cation-transporting ATPase; possibly catalyzes the transport of a cation (possibly magnesium) with the hydrolyse of ATP [catalytic activity: ATP + H(2)O + cation(in) = ADP + phosphate + cation(out)].	cell wall and cell processes	69	155.1	136.4	-0.18	42816.4	37632.8	-18.8	0.096	0.56057
BCG_0141c	-	Rv0108c	hypothetical protein BCG_0141c	Unknown	conserved hypotheticals	2	4.9	0	-0.99	39.3	0	-4.9	1	1
BCG_0142	PE_PGRS1	Rv0109	PE-PGRS family protein	Function unknown	PE/PPE	17	306.5	253.6	-0.27	20844.4	17245.2	-52.9	0.043	0.37185
BCG_0143	-	Rv0110	putative integral membrane protein	Unknown	cell wall and cell processes	15	198.4	135	-0.54	11904.7	8100.54	-63.4	0.0037	0.10225
BCG_0144	-	Rv0111	putative transmembrane acyltransferase	Function unknown; probably involved in cellular metabolism.	intermediary metabolism and respiration	26	360.1	362.1	0.01	37446	37655.2	2	0.91	1
BCG_0145	gca	Rv0112	putative GDP-mannose 4,6-dehydratase gca	Possibly involved in synthesis of a-band common antigen lipopolysaccharide. First of the three steps in the biosynthesis of GDP-fucose from GDP-mannose [catalytic activity: GDP-mannose = GDP-4-dehydro-6-deoxy-D-mannose + H2O].	cell wall and cell processes	7	235.5	208.1	-0.17	6593.8	5826.87	-27.4	0.49	1
BCG_0146	gmhA	Rv0113	putative phosphoheptose isomerase gmhA	Involved in biosynthesis of nucleotide-activated glycero-manno-heptose: synthesis of glyceromannoheptose 7-phosphate (inner core lipopolysaccharide biosynthesis) [catalytic activity: D-sedoheptulose 7-phosphate = D-glycero-alpha,beta-D-manno-heptose 7-phosphate].	cell wall and cell processes	12	262.5	240	-0.13	12601.4	11521.4	-22.5	0.24	0.79704
BCG_0147	-	Rv0114	putative dehydratase	Involved in biosynthesis of nucleotide-activated glycero-manno-heptose. Involved in two pathways, D-alpha-D pathway [catalytic activity: D-glycero-alpha-D-manno-heptose 1,7-biphosphate = D-glycero-alpha-D-manno-heptose 1-phosphate] and L-beta-D pathway [catalytic activity: D-glycero-beta-D-manno-heptose 1,7-biphosphate = D-glycero-beta-D-manno-heptose 1-phosphate].	cell wall and cell processes	1	165.1	169.9	0.04	660.5	679.55	4.8	0.77	1
BCG_0149	-	Rv0115	putative sugar kinase	Involved in biosynthesis of nucleotide-activated glycero-manno-heptose (D-alpha-D pathway) [catalytic activity: D-glycero-alpha,beta-D-manno-heptose 7-phosphate + ATP = D-glycero-alpha-D-manno-heptose 1,7-biphosphate].	cell wall and cell processes	8	104	83.3	-0.3	3326.7	2664.9	-20.7	0.23	0.78224
BCG_0150c	-	Rv0116c	hypothetical protein BCG_0150c	Involved in peptidoglycan synthesis. Catalyzes the formation of 3->3 crosslinks between peptidoglycan subunits.	cell wall and cell processes	11	377.7	419.9	0.15	16620.3	18475	42.2	0.2	0.74077
BCG_0151	oxyS	Rv0117	oxidative stress response regulatory protein oxyS	Could effect functions of OXYR during evolution.	regulatory proteins	19	262.4	223.1	-0.23	19942.1	16959.1	-39.3	0.1	0.56057
BCG_0152c	oxcA	Rv0118c	putative oxalyl-CoA decarboxylase	Involved in catabolism of oxalic acid [catalytic activity: oxalyl-CoA = formyl-CoA + CO2].	intermediary metabolism and respiration	24	481.1	443.4	-0.12	46182.8	42568.5	-37.6	0.21	0.75106
BCG_0153	fadD7	Rv0119	acyl-CoA synthetase	Function unknown, but involved in lipid degradation.	lipid metabolism	17	299.2	214.4	-0.47	20342.6	14578	-84.8	0.0001	0.00608
BCG_0154c	fusA2b	Rv0120c	elongation factor G	Involved in translation mechanism. This protein may promote the GTP-dependent translocation of the nascent protein chain from the A-site to the P-site of the ribosome.	information pathways	31	192.7	145.2	-0.4	23892.6	18000	-47.5	0.0048	0.1248
BCG_0155c	-	Rv0121c	hypothetical protein BCG_0155c	Function unknown	conserved hypotheticals	6	264.2	322.1	0.28	6342	7730.25	57.8	0.046	0.38112
BCG_0156	-	Rv0122	hypothetical protein BCG_0156	Unknown	conserved hypotheticals	11	467	641.5	0.45	20547.9	28225.5	174.5	0.086	0.53105
BCG_0157	-	Rv0123	hypothetical protein BCG_0157	Unknown	conserved hypotheticals	7	628.5	522.7	-0.26	17598.6	14635.4	-105.8	0.1	0.56057
BCG_0158	PE_PGRS2	Rv0124	PE-PGRS family protein	Function unknown	PE/PPE	27	372.5	325.9	-0.19	40233.8	35192.9	-46.7	0.045	0.37919
BCG_0159	pepA	Rv0125	putative serine protease pepA	Function unknown; possibly hydrolyzes peptides and/or proteins (seems to cleave preferentially after serine residues).	intermediary metabolism and respiration	12	3.8	2.2	-0.28	181.4	107.5	-1.5	0.44	0.978
BCG_0160	treS	Rv0126	trehalose synthase treS	Involved in trehalose biosynthesis (protective effect). Converts maltose to trehalose. Mycobacteria can produce trehalose from glucose 6-phosphate and UDP-glucose (the OtsA-OtsB pathway) from glycogen-like alpha(1-->4)-linked glucose polymers (the TreY-TreZ pathway) and from maltose (the TreS pathway).	virulence, detoxification, adaptation	27	249.5	275.7	0.14	26951.3	29777.6	26.2	0.4	0.94376
BCG_0161	-	Rv0127	hypothetical protein BCG_0161	Catalyzes the transfer of a phosphate group from ATP to maltose to produce maltose-1-phosphate [catalytic activity: ATP + maltose = ADP + maltose-1-phosphate]	virulence, detoxification, adaptation	9	342.8	341.2	-0.01	12340.6	12284.4	-1.6	0.98	1
BCG_0162	-	Rv0128	putative transmembrane protein	Unknown	cell wall and cell processes	6	149.7	168.7	0.17	3591.9	4049.19	19.1	0.64	1
BCG_0163c	fbpC	Rv0129c	secreted antigen 85-c fbpC (85C)	Proteins of the antigen 85 complex are responsible for the high affinity of mycobacteria to fibronectin. Possesses a mycolyltransferase activity required for the biogenesis of trehalose dimycolate (cord factor), a dominant structure necessary for maintaining cell wall integrity.	lipid metabolism	23	353.9	300.9	-0.23	32562.1	27681.6	-53	0.012	0.2053
BCG_0164	-	Rv0130	hypothetical protein BCG_0164	Unknown	intermediary metabolism and respiration	15	484.1	427.7	-0.18	29046.2	25659.7	-56.4	0.14	0.63815
BCG_0165c	fadE1	Rv0131c	putative acyl-CoA dehydrogenase fadE1	Function unknown, but involved in lipid degradation.	lipid metabolism	22	314	261.4	-0.26	27629.1	23003.3	-52.6	0.021	0.2721
BCG_0166c	fgd2	Rv0132c	putative f420-dependant glucose-6-phosphate dehydrogenase fgd2	Catalyzes oxidation of glucose-6-phosphate to 6-phosphogluconolactone using coenzyme F420 (an *-hydroxy-5-deazaflavin derivative) as the electron acceptor.	intermediary metabolism and respiration	13	76.9	57.1	-0.4	3999.4	2970.17	-19.8	0.18	0.69947
BCG_0167	-	Rv0133	putative acetyltransferase	Acetylation, substrate unknown	intermediary metabolism and respiration	4	9.2	3.4	-0.76	146.5	53.75	-5.8	0.1	0.56057
BCG_0171c	-	Rv0135c	putative transcriptional regulatory protein	Could be involved in transcriptional mechanism.	regulatory proteins	3	72.4	59.3	-0.27	868.8	711.71	-13.1	0.49	1
BCG_0172	cyp138	Rv0136	putative cytochrome p450 138 cyp138	Cytochromes P450 are a group of heme-thiolate monooxygenases. They oxidize a variety of structurally unrelated compounds, including steroids, fatty acids, and xenobiotics.	intermediary metabolism and respiration	19	236	228	-0.05	17938.4	17326.3	-8.1	0.74	1
BCG_0173c	msrA	Rv0137c	methionine sulfoxide reductase A	Has an important function as a repair enzyme for proteins that have been inactivated by oxidation. Catalyzes the reversible oxidation-reduction of methionine sulfoxide in proteins to methionine [catalytic activity: protein L-methionine + oxidized thioredoxin + H2O = protein-L-methionine-(S)-S-oxide + reduced thioredoxin].	intermediary metabolism and respiration	7	250.5	217	-0.2	7014.5	6075.22	-33.5	0.25	0.80719
BCG_0174	-	Rv0138	hypothetical protein BCG_0174	Function unknown	conserved hypotheticals	4	409.4	250.2	-0.7	6549.8	4003.64	-159.1	0.022	0.27601
BCG_0175	-	Rv0139	putative oxidoreductase	Function unknown; probably involved in cellular metabolism.	intermediary metabolism and respiration	13	201.8	185.2	-0.12	10492.6	9631.67	-16.6	0.55	1
BCG_0176	-	Rv0140	hypothetical protein BCG_0176	Function unknown	conserved hypotheticals	3	9.6	16.7	0.57	115.5	200.97	7.1	0.27	0.82845
BCG_0177c	-	Rv0141c	hypothetical protein BCG_0177c	Unknown	conserved hypotheticals	2	486.4	287.8	-0.75	3890.9	2302.65	-198.5	0.0072	0.15986
BCG_0178	-	Rv0142	hypothetical protein BCG_0178	Function unknown	conserved hypotheticals	9	1043.1	2320.7	1.15	37552	83546.5	1277.6	0.0067	0.15394
BCG_0179c	-	Rv0143c	putative transmembrane protein	Unknown; possibly ion channel involved in transport of chloride across the membrane.	cell wall and cell processes	26	277.4	276.8	0	28845.5	28785.4	-0.6	0.97	1
BCG_0180	-	Rv0144	TetR family transcriptional regulator	Involved in transcriptional mechanism.	regulatory proteins	6	181.8	114.1	-0.65	4363.6	2737.25	-67.8	0.014	0.22769
BCG_0181	-	Rv0145	hypothetical protein BCG_0181	Possible methyltransferase	lipid metabolism	12	170	123.6	-0.45	8161.8	5930.93	-46.5	0.02	0.26703
BCG_0182	-	Rv0146	hypothetical protein BCG_0182	Possible methyltransferase	lipid metabolism	11	214.8	156.7	-0.44	9451.7	6893.14	-58.1	0.043	0.37185
BCG_0183	-	Rv0147	putative aldehyde dehydrogenase (NAD+) dependant	Function unknown; probably involved in cellular metabolism [catalytic activity: an aldehyde + NAD+ + H2O = an acid + NADH].	intermediary metabolism and respiration	17	167.8	131.3	-0.34	11410	8925.8	-36.5	0.075	0.49318
BCG_0184	-	Rv0148	putative short-chain type dehydrogenase/reductase	Function unknown; possibly involved in cellular metabolism.	intermediary metabolism and respiration	18	183.1	146	-0.32	13183.1	10510	-37.1	0.012	0.2053
BCG_0185	-	Rv0149	putative quinone oxidoreductase	Possibly binds NADP and acts through a one-electron transfer process. Quinones are supposed to be the best substrates. May act in the detoxification of xenobiotics [catalytic activity: NADPH + quinone = NADP+ + semiquinone]	intermediary metabolism and respiration	7	62.7	64.4	0.04	1754.4	1802.61	1.7	0.92	1
BCG_0186c	-	Rv0150c	hypothetical protein BCG_0186c	Function unknown	conserved hypotheticals	6	104.7	83.6	-0.31	2513.3	2005.96	-21.1	0.4	0.94376
BCG_0187c	PE1	Rv0151c	PE family protein	Function unknown	PE/PPE	20	106.1	82.4	-0.35	8486.1	6592.17	-23.7	0.048	0.38952
BCG_0188c	PE2	Rv0152c	PE family protein	Function unknown	PE/PPE	24	328.3	286.7	-0.19	31517.7	27526.6	-41.6	0.035	0.33902
BCG_0189c	ptbB	Rv0153c	phosphotyrosine protein phosphatase ptpB	Involved in signal transduction (via dephosphorylation). Can dephosphorylate in vitro the phosphotyrosine residue of myelin basic protein (MBP) at pH 7.0. Could be involved in virulence by interfering with phosphotyrosine-mediated signals in macrophages. Also able to dephosphorylate phosphoserine/threonine peptides and phosphoinositide substrates. [catalytic activity: protein tyrosine phosphate +…	regulatory proteins	18	550.1	715.2	0.38	39604	51495.1	165.2	0.0007	0.02823
BCG_0190c	fadE2	Rv0154c	putative acyl-CoA dehydrogenase fadE2	Function unknown, but involved in lipid degradation.	lipid metabolism	16	161.3	168	0.06	10324.6	10754.6	6.7	0.74	1
BCG_0191	pntAa	Rv0155	putative NAD(p) transhydrogenase (subunit alpha) pntAa	The transhydrogenation between NADH and NADP is coupled to respiration and ATP hydrolysis and functions as a proton pump across the membrane [catalytic activity: NADPH + NAD+ = NADP+ + NADH].	intermediary metabolism and respiration	14	215.4	194	-0.15	12061.1	10866.8	-21.3	0.4	0.94376
BCG_0192	pntAb	Rv0156	putative NAD(p) transhydrogenase (subunit alpha) pntAb	The transhydrogenation between NADH and NADP is coupled to respiration and ATP hydrolysis and functions as a proton pump across the membrane [catalytic activity: NADPH + NAD+ = NADP+ + NADH].	intermediary metabolism and respiration	3	69.9	67.2	-0.05	838.6	806.09	-2.7	0.89	1
BCG_0193	pntB	Rv0157	putative NAD(p) transhydrogenase (subunit beta) pntB	The transhydrogenation between NADH and NADP is coupled to respiration and ATP hydrolysis and functions as a proton pump across the membrane [catalytic activity: NADPH + NAD+ = NADP+ + NADH].	intermediary metabolism and respiration	17	16.8	15.9	-0.06	1143.3	1078.86	-0.9	0.72	1
BCG_0194	-	Rv0158	TetR family transcriptional regulator	Involved in transcriptional mechanism.	regulatory proteins	5	17.9	22.4	0.26	358	447.73	4.5	0.57	1
BCG_0195c	PE3	Rv0159c	PE family protein	Function unknown	PE/PPE	18	180.1	170.3	-0.08	12964.5	12259.3	-9.8	0.58	1
BCG_0196c	PE4	Rv0160c	PE family protein	Function unknown	PE/PPE	17	33.5	30.1	-0.13	2278	2048.71	-3.4	0.55	1
BCG_0197	-	Rv0161	putative oxidoreductase	Function unknown; probably involved in cellular metabolism.	intermediary metabolism and respiration	8	0	0	0	0	0	0	1	1
BCG_0198c	adhE1	Rv0162c	putative zinc-type alcohol dehydrogenase (e subunit) adhE	Dehydrogeneses a alcohol (OXIDO-reduction) [catalytic activity: an alcohol + NAD+ = an aldehyde or ketone + NADH].	intermediary metabolism and respiration	10	1553.2	2617.4	0.75	62126.6	104698	1064.3	0.0075	0.16197
BCG_0199	-	Rv0163	hypothetical protein BCG_0199	Function unknown	conserved hypotheticals	5	572.1	746.5	0.38	11441.6	14929.7	174.4	0.046	0.38112
BCG_0200	TB18.5	Rv0164	hypothetical protein BCG_0200	Function unknown	conserved hypotheticals	5	122.1	75.6	-0.66	2441.8	1512.03	-46.5	0.062	0.44228
BCG_0201c	-	Rv0165c	GntR family transcriptional regulator	Involved in transcriptional mechanism	regulatory proteins	10	163.5	135.2	-0.27	6540.7	5408.91	-28.3	0.38	0.93046
BCG_0203	fadD5	Rv0166	acyl-CoA synthetase	Function unknown, but involved in lipid degradation.	lipid metabolism	22	266.7	215.3	-0.3	23470.4	18943.5	-51.4	0.0061	0.1435
BCG_0204	yrbE1A	Rv0167	integral membrane protein YrbE1a	Unknown	virulence, detoxification, adaptation	14	225.4	257.7	0.19	12624.2	14432.9	32.3	0.19	0.72339
BCG_0205	yrbE1B	Rv0168	integral membrane protein YrbE1b	Unknown	virulence, detoxification, adaptation	8	164.9	194.9	0.23	5278.3	6236.65	29.9	0.46	0.99612
BCG_0206	mce1A	Rv0169	MCE-family protein mce1A	Unknown, but thought to be involved in host cell invasion (entry and survival inside macrophages).	virulence, detoxification, adaptation	13	157.3	129.4	-0.27	8181.9	6726.54	-28	0.078	0.50205
BCG_0207	mce1B	Rv0170	MCE-family protein mce1B	Unknown, but thought to be involved in host cell invasion.	virulence, detoxification, adaptation	12	414.8	422.3	0.03	19908.5	20268.6	7.5	0.9	1
BCG_0208	mce1C	Rv0171	MCE-family protein mce1C	Unknown, but thought to be involved in host cell invasion.	virulence, detoxification, adaptation	19	314.5	299.5	-0.07	23904.3	22763.1	-15	0.44	0.978
BCG_0209	mce1D	Rv0172	MCE-family protein mce1D	Unknown, but thought to be involved in host cell invasion.	virulence, detoxification, adaptation	14	44.4	43	-0.04	2486.3	2409.14	-1.4	0.96	1
BCG_0210	lprK	Rv0173	mce family lipoprotein LprK	Unknown, but thought to be involved in host cell invasion.	cell wall and cell processes	13	47.2	38	-0.28	2453.8	1978.3	-9.1	0.47	0.99702
BCG_0211	mce1F	Rv0174	MCE-family protein mce1F	Unknown, but thought involved in host cell invasion.	virulence, detoxification, adaptation	22	73.2	86.4	0.22	6443.2	7599.63	13.1	0.42	0.95668
BCG_0212	-	Rv0175	putative mce associated membrane protein	Unknown	cell wall and cell processes	6	91.5	106.6	0.21	2196.8	2557.2	15	0.37	0.9243
BCG_0213	-	Rv0176	putative mce associated transmembrane protein	Unknown	cell wall and cell processes	9	91.7	89.8	-0.03	3300.5	3232.28	-1.9	0.98	1
BCG_0214	-	Rv0177	putative mce associated protein	Unknown	conserved hypotheticals	5	232.1	327.2	0.49	4641.8	6544.85	95.2	0.18	0.69947
BCG_0215	-	Rv0178	putative MCE associated membrane protein	Unknown	cell wall and cell processes	6	85.2	114.9	0.41	2045.7	2757.74	29.7	0.22	0.7667
BCG_0216c	lprO	Rv0179c	putative lipoprotein lprO	Unknown	cell wall and cell processes	7	62.6	125.6	0.95	1751.7	3516.07	63	0.0055	0.13254
BCG_0217c	-	Rv0180c	putative transmembrane protein	Unknown	cell wall and cell processes	17	56.7	46.8	-0.25	3858	3182.71	-9.9	0.41	0.95033
BCG_0218c	-	Rv0181c	hypothetical protein BCG_0218c	Function unknown	conserved hypotheticals	10	63.9	147.8	1.15	2557.5	5913.01	83.9	0.0005	0.02171
BCG_0219c	sigG	Rv0182c	RNA polymerase factor sigma-70	The sigma factor is an initiation factor that promotes attachment of the RNA polymerase to specific initiation sites and then is released.	information pathways	13	136	132.2	-0.04	7070.7	6876.78	-3.7	0.85	1
BCG_0220	-	Rv0183	putative lysophospholipase	Function unknown; probably involved in cellular metabolism.	intermediary metabolism and respiration	8	97.5	115	0.23	3119.3	3678.71	17.5	0.27	0.82845
BCG_0221	-	Rv0184	hypothetical protein BCG_0221	Function unknown	conserved hypotheticals	5	0	0	0	0	0	0	1	1
BCG_0222	-	Rv0185	hypothetical protein BCG_0222	Function unknown; probably involved in a cellular metabolism.	conserved hypotheticals	4	0	0	0	0	0	0	1	1
BCG_0223	bglS	Rv0186	putative beta-glucosidase bglS	Possibly involved in degradation [catalytic activity: hydrolysis of terminal, non-reducing beta-D-glucose residues with release of beta-D-glucose].	intermediary metabolism and respiration	22	56.6	59	0.05	4983.2	5191.07	2.4	0.83	1
BCG_0224	-	Rv0187	putative o-methyltransferase	Thought to be involved in transfer of methyl group.	intermediary metabolism and respiration	6	15.5	4.1	-1.16	371.6	99.29	-11.3	0.21	0.75106
BCG_0225	-	Rv0188	putative transmembrane protein	Unknown	cell wall and cell processes	4	11.6	5.6	-0.65	185.4	89.19	-6	0.12	0.58912
BCG_0226c	ilvD	Rv0189c	dihydroxy-acid dehydratase	Involved in valine and isoleucine biosynthesis (at the fourth step) [catalytic activity: 2,3-dihydroxy-3-methylbutanoate = 3-methyl-2- oxobutanoate + H(2)O].	intermediary metabolism and respiration	11	568.2	748	0.39	25002.4	32912.5	179.8	0.0021	0.06693
BCG_0227	-	Rv0190	hypothetical protein BCG_0227	Function unknown	conserved hypotheticals	2	0	0	0	0	0	0	1	1
BCG_0228	-	Rv0191	putative integral membrane protein	Unknown; possibly involved in transport of drug across the membrane.	cell wall and cell processes	11	0	0	0	0	0	0	1	1
BCG_0229	-	Rv0192	hypothetical protein BCG_0229	Function unknown	conserved hypotheticals	9	203	199.9	-0.02	7308.8	7195.45	-3.1	0.93	1
BCG_0230c	-	Rv0193c	hypothetical protein BCG_0230c	Unknown	conserved hypotheticals	31	128.3	112.9	-0.18	15912.3	13998.5	-15.4	0.17	0.68138
BCG_0231	-	Rv0194	putative drugs-transport transmembrane ATP-binding protein ABC transporter	Thought to be involved in active transport of drugs across the membrane (export): multidrug resistance by an export mechanism. Responsible for energy coupling to the transport system and for the translocation of the substrate across the membrane.	cell wall and cell processes	48	136.7	139.2	0.03	26254.1	26735.5	2.5	0.79	1
BCG_0232	-	Rv0195	LuxR family two component transcriptional regulator	Possibly sensor part of a two component regulatory system.	regulatory proteins	10	153	149.3	-0.03	6122	5971.8	-3.8	0.88	1
BCG_0233	-	Rv0196	putative transcriptional regulatory protein	Possibly involved in transcriptional mechanism.	regulatory proteins	2	12.1	2.9	-1.11	96.6	23.41	-9.1	0.11	0.56826
BCG_0234	-	Rv0197	putative oxidoreductase	Function unknown; probably involved in cellular metabolism.	intermediary metabolism and respiration	35	40.3	40.3	0	5642.9	5636.87	0	1	1
BCG_0235c	-	Rv0198c	putative zinc metalloprotease	Function unknown; hydrolyzes peptides and/or proteins.	intermediary metabolism and respiration	26	54.5	62.9	0.19	5663.3	6543.16	8.5	0.32	0.8764
BCG_0236	-	Rv0199	hypothetical protein BCG_0236	Unknown	cell wall and cell processes	10	47.6	68.4	0.48	1902.2	2737.53	20.9	0.2	0.74077
BCG_0237	-	Rv0200	putative transmembrane protein	Unknown	cell wall and cell processes	3	192.2	281.2	0.54	2306.1	3374.05	89	0.036	0.34118
BCG_0238c	-	Rv0201c	hypothetical protein BCG_0238c	Function unknown	conserved hypotheticals	10	0.8	0	-0.21	30.7	0	-0.8	0.47	0.99702
BCG_0239c	mmpL11	Rv0202c	putative transmembrane transport protein mmpL11	Unknown. Thought to be involved in fatty acid transport.	cell wall and cell processes	34	9.4	16.9	0.61	1280.3	2303.12	7.5	0.036	0.34118
BCG_0240	-	Rv0203	hypothetical protein BCG_0240	Unknown	cell wall and cell processes	6	0	0	0	0	0	0	1	1
BCG_0241c	-	Rv0204c	putative transmembrane protein	Unknown	cell wall and cell processes	16	0	0	0	0	0	0	1	1
BCG_0242	-	Rv0205	putative transmembrane protein	Unknown	cell wall and cell processes	10	0	0	0	0	0	0	1	1
BCG_0243c	mmpL3	Rv0206c	transmembrane transport protein mmpL3	Unknown. Thought to be involved in fatty acid transport.	cell wall and cell processes	44	288.1	287.9	0	50711.9	50677.1	-0.2	1	1
BCG_0244c	-	Rv0207c	hypothetical protein BCG_0244c	Function unknown	conserved hypotheticals	9	104.8	94.1	-0.15	3772.5	3389.16	-10.6	0.67	1
BCG_0245c	trmB	Rv0208c	tRNA (guanine-N(7))-methyltransferase	Causes methylation	intermediary metabolism and respiration	7	225.8	163.6	-0.45	6321.5	4579.63	-62.2	0.065	0.45546
BCG_0246	-	Rv0209	hypothetical protein BCG_0246	Unknown	conserved hypotheticals	12	79.1	50.7	-0.59	3797.9	2433.61	-28.4	0.015	0.23156
BCG_0247	-	Rv0210	hypothetical protein BCG_0247	Unknown	conserved hypotheticals	16	88.3	76.1	-0.2	5651.4	4872.53	-12.2	0.49	1
BCG_0248	pckA	Rv0211	phosphoenolpyruvate carboxykinase	Rate-limiting gluconeogenic enzyme [catalytic activity: GTP + oxaloacetate = GDP + phosphoenolpyruvate + CO2].	intermediary metabolism and respiration	19	61.9	85.1	0.43	4703.4	6465.51	23.2	0.041	0.36742
BCG_0249c	nadR	Rv0212c	transcriptional regulatory protein NadR	Involved in transcriptional mechanism.	regulatory proteins	5	0.5	0	-0.13	9.1	0	-0.5	1	1
BCG_0250c	-	Rv0213c	putative methyltransferase	Causes methylation	intermediary metabolism and respiration	9	0	0	0	0	0	0	1	1
BCG_0251	fadD4	Rv0214	acyl-CoA synthetase	Function unknown, but involved in lipid degradation.	lipid metabolism	11	26	19.5	-0.34	1142.5	857.9	-6.5	0.28	0.83577
BCG_0252c	fadE3	Rv0215c	putative acyl-CoA dehydrogenase fadE3	Function unknown, but involved in lipid degradation.	lipid metabolism	16	36.8	31.2	-0.21	2356.8	1997.87	-5.6	0.47	0.99702
BCG_0253	-	Rv0216	hypothetical protein BCG_0253	Unknown	intermediary metabolism and respiration	15	136.9	126.7	-0.11	8212.1	7603.03	-10.2	0.53	1
BCG_0254c	lipW	Rv0217c	putative esterase lipW	Function unknown; lipolytic enzyme probably involved in cellular metabolism.	intermediary metabolism and respiration	11	3.6	4.6	0.15	160.1	200.66	0.9	0.69	1
BCG_0255	-	Rv0218	putative transmembrane protein	Unknown	cell wall and cell processes	8	6.4	2.8	-0.55	205.5	89.01	-3.6	0.21	0.75106
BCG_0256	-	Rv0219	putative transmembrane protein	Unknown	cell wall and cell processes	6	21.9	17.5	-0.26	526.7	419.11	-4.5	0.43	0.96995
BCG_0257	lipC	Rv0220	putative esterase lipC	Function unknown; lipolytic enzyme probably involved in cellular metabolism.	intermediary metabolism and respiration	11	306.2	323.7	0.08	13473.1	14243.8	17.5	0.55	1
BCG_0258	-	0	hypothetical protein BCG_0258			10	316.5	657.8	1.04	12660.1	26311.4	341.3	0	0
BCG_0259c	-	0	putative aldehyde dehydrogenase			9	892.6	1739.1	0.96	32133.1	62606.1	846.5	0	0
BCG_0260c	-	0	putative aldehyde dehydrogenase			7	35.7	80.8	1.08	998.2	2261.24	45.1	0.0019	0.06418
BCG_0261c	-	Rv0224c	putative methyltransferase	Causes methylation	intermediary metabolism and respiration	9	215.1	213.7	-0.01	7745.1	7692.11	-1.5	0.97	1
BCG_0262	-	Rv0225	hypothetical protein BCG_0262	Possibly involved in LPS biosynthesis.	cell wall and cell processes	23	90.4	91.3	0.01	8320.7	8403.31	0.9	0.94	1
BCG_0263c	-	Rv0226c	putative transmembrane protein	Unknown	cell wall and cell processes	23	28	12.4	-0.92	2579.1	1140.79	-15.6	0.0001	0.00608
BCG_0264c	-	Rv0227c	hypothetical protein BCG_0264c	Unknown	cell wall and cell processes	12	11	4.1	-0.81	528.1	197.91	-6.9	0.017	0.24431
BCG_0265	-	Rv0228	putative integral membrane acyltransferase	Function unknown; probably involved in cellular metabolism.	intermediary metabolism and respiration	25	67.1	42.4	-0.6	6711.2	4244.65	-24.7	0.018	0.25226
BCG_0266c	-	Rv0229c	hypothetical protein BCG_0266c	Unknown	cell wall and cell processes	11	140.6	115.4	-0.27	6186.7	5078.1	-25.2	0.12	0.58912
BCG_0267c	php	Rv0230c	putative phosphotriesterase PHP	Enzymatic activity unknown [catalytic activity: aryl dialkyl phosphate + H2O = dialkyl phosphate + an aryl alcohol].	lipid metabolism	11	67.3	63.5	-0.08	2961.9	2794.3	-3.8	0.72	1
BCG_0268	fadE4	Rv0231	putative acyl-CoA dehydrogenase fadE4	Function unknown, but involved in lipid degradation.	lipid metabolism	17	2232.8	5031.9	1.17	151831	342170	2799.1	0.043	0.37185
BCG_0269	-	Rv0232	TetR/AcrR family transcriptional regulator	Involved in transcriptional mechanism.	regulatory proteins	4	305.2	270.7	-0.17	4883.1	4330.81	-34.5	0.38	0.93046
BCG_0270	nrdB	Rv0233	ribonucleotide-diphosphate reductase subunit beta	Involved in the DNA replication pathway (first reaction). Provides the precursors necessary for DNA synthesis [catalytic activity: 2'-deoxyribonucleoside diphosphate + oxidized thioredoxin + H2O = ribonucleoside diphosphate + reduced thioredoxin].	information pathways	7	242.9	196.2	-0.3	6801.1	5494.48	-46.7	0.32	0.8764
BCG_0271c	gabD1	Rv0234c	succinic semialdehyde dehydrogenase	Involved in 4-aminobutyrate (GABA) degradation pathway [catalytic activity: succinate semialdehyde + NAD(P)(+) + H(2)O = succinate + NAD(P)H].	intermediary metabolism and respiration	17	221.7	177	-0.32	15076.8	12038.9	-44.7	0.023	0.28141
BCG_0272c	-	Rv0235c	putative transmembrane protein	Unknown	cell wall and cell processes	19	119.4	104.2	-0.19	9076.3	7922.05	-15.2	0.43	0.96995
BCG_0273c	-	Rv0236c	putative transmembrane protein	Involved in the biosynthesis of the mycobacterial cell wall arabinan	cell wall and cell processes	51	271	229.7	-0.23	55288	46865.1	-41.3	0.0075	0.16197
BCG_0274c	-	Rv0236A	hypothetical protein BCG_0274c	Unknown	cell wall and cell processes	3	25	29.8	0.22	299.8	357.57	4.8	0.71	1
BCG_0275	lpqI	Rv0237	putative lipoprotein lpqI	Unknown	cell wall and cell processes	9	79.1	54.5	-0.5	2847.9	1962.94	-24.6	0.19	0.72339
BCG_0276	-	Rv0238	TetR family transcriptional regulator	Possibly involved in transcriptional mechanism.	regulatory proteins	3	3.8	15.9	1.26	45.3	191.39	12.2	0.7	1
BCG_0277	-	Rv0239	hypothetical protein BCG_0277	Unknown	virulence, detoxification, adaptation	2	12.2	7.1	-0.5	97.3	57.15	-5	0.73	1
BCG_0278	-	Rv0240	hypothetical protein BCG_0278	Unknown	virulence, detoxification, adaptation	3	49.2	79.8	0.65	590	957.65	30.6	0.091	0.55158
BCG_0279c	-	Rv0241c	hypothetical protein BCG_0279c	Involved in fatty acid synthesis type II (fas-II)	intermediary metabolism and respiration	8	109.7	117.2	0.09	3510.5	3749.28	7.5	0.7	1
BCG_0280c	fabG	Rv0242c	3-ketoacyl-(acyl-carrier-protein) reductase	Involved in the fatty acid biosynthesis pathway (first reduction step) [catalytic activity: (3R)-3-hydroxyacyl-[acyl-carrier protein] + NADP+ = 3-oxoacyl-[acyl-carrier protein] + NADPH].	lipid metabolism	7	293.2	313.9	0.1	8209	8787.94	20.7	0.61	1
BCG_0281	fadA2	Rv0243	acetyl-CoA acetyltransferase	Function unknown, but involved in lipid degradation [catalytic activity: acyl-CoA + acetyl-CoA = CoA + 3-oxoacyl-CoA].	lipid metabolism	15	330.6	294.7	-0.16	19836.6	17681.3	-35.9	0.16	0.6663
BCG_0282c	fadE5	Rv0244c	putative acyl-CoA dehydrogenase fadE5	Function unknown, but involved in lipid degradation.	lipid metabolism	27	373.3	364.9	-0.03	40315.3	39410.2	-8.4	0.67	1
BCG_0283	-	Rv0245	putative oxidoreductase	Function unknown; probably involved in cellular metabolism.	intermediary metabolism and respiration	4	263.9	240.7	-0.13	4222.5	3851.7	-23.2	0.37	0.9243
BCG_0284	-	Rv0246	putative integral membrane protein	Unknown	cell wall and cell processes	11	0	0	0	0	0	0	1	1
BCG_0285c	-	Rv0247c	fumarate reductase iron-sulfur subunit	Involved in interconversion of fumarate and succinate (aerobic respiration) [catalytic activity: succinate + acceptor = fumarate + reduced acceptor].	intermediary metabolism and respiration	11	663.5	668.9	0.01	29195.1	29431	5.4	0.9	1
BCG_0286c	sdhA	Rv0248c	succinate dehydrogenase flavoprotein subunit	Involved in interconversion of fumarate and succinate (aerobic respiration) [catalytic activity: succinate + acceptor = fumarate + reduced acceptor].	intermediary metabolism and respiration	20	204.7	186.1	-0.13	16377.7	14885	-18.7	0.38	0.93046
BCG_0287c	-	Rv0249c	putative succinate dehydrogenase membrane anchor subunit	Could be involved in interconversion of fumarate and succinate (aerobic respiration). This hydrophobic component may be required to anchor the catalytic components of the succinate dehydrogenase complex to the cytoplasmic membrane.	intermediary metabolism and respiration	7	18.3	44.8	1.09	512.7	1254.17	26.5	0.5	1
BCG_0288c	-	Rv0250c	hypothetical protein BCG_0288c	Function unknown. Possibly down-regulated by HSPR|Rv0353.	conserved hypotheticals	6	57.7	42.8	-0.39	1383.8	1026.36	-14.9	0.4	0.94376
BCG_0289c	hsp	Rv0251c	heat shock protein hsp	Thought to be involved in the initiation step of translation at high temperature. Bound to 30S ribosomal subunit. Possibly a molecular chaperone. Seems to be regulated positively by SIGE|Rv1221 and negatively by HSPR|Rv0353.	virulence, detoxification, adaptation	2	13	2.2	-1.32	103.7	17.69	-10.8	0.74	1
BCG_0290	nirB	Rv0252	nitrite reductase NAD(P)H] large subunit	Involved in nitrate assimilation (denitrification) (at the second step). This enzyme is a FAD flavoprotein that also contains a siroheme and one 2FE-2S iron-sulfur center [catalytic activity: 3 NAD(P)H + nitrite = 3 NAD(P)+ + NH4OH + H2O.]	intermediary metabolism and respiration	32	92.1	75.8	-0.27	11794.6	9698.63	-16.4	0.058	0.42369
BCG_0291	nirD	Rv0253	putative nitrite reductase	Involved in nitrate assimilation (denitrification); required for activity of the reductase [catalytic activity: 3 NAD(P)H + nitrite = 3 NAD(P)+ + NH4OH + H2O.]	intermediary metabolism and respiration	2	95.4	54.7	-0.75	763.2	437.32	-40.7	0.12	0.58912
BCG_0292c	cobU	Rv0254c	putative bifunctional cobalamin biosynthesis protein cobU: cobinamide kinase + cobinamide phosphate guanylyltransferase	Involved in cobalamin biosynthesis.	intermediary metabolism and respiration	2	89.5	76.9	-0.21	716.1	615.56	-12.6	0.68	1
BCG_0293c	cobQ1	Rv0255c	cobyric acid synthase	Involved in cobalamin biosynthesis	intermediary metabolism and respiration	4	8	14.8	0.61	127.9	237.47	6.8	0.29	0.84519
BCG_0294c	PPE2	Rv0256c	PPE family protein	Function unknown	PE/PPE	12	153.6	124.7	-0.29	7373.7	5985.55	-28.9	0.095	0.56057
BCG_0295	-	Rv0257	hypothetical protein BCG_0295	Function unknown	conserved hypotheticals	0	0	0	0	0	0	0	1	1
BCG_0296c	-	Rv0258c	hypothetical protein BCG_0296c	Function unknown	conserved hypotheticals	1	0	0	0	0	0	0	1	1
BCG_0297c	-	Rv0259c	hypothetical protein BCG_0297c	Function unknown	conserved hypotheticals	12	22.8	24.8	0.1	1095.9	1192.02	2	0.79	1
BCG_0298c	-	Rv0260c	bifunctional uroporphyrinogen-III synthetase/response regulator domain-containing protein	Could be involved in transcriptional mechanism.	regulatory proteins	12	0	0	0	0	0	0	1	1
BCG_0299c	narK3	Rv0261c	putative integral membrane nitrite extrusion protein narK3	Involved in excretion of nitrite produced by the dissimilatory reduction of nitrate. Responsible for the translocation of the substrate across the membrane.	cell wall and cell processes	15	181.7	168.9	-0.1	10903.2	10133.1	-12.8	0.68	1
BCG_0300c	aac	Rv0262c	aminoglycoside 2'-n-acetyltransferase aac	Confers resistance to aminoglycosides (gentamicin, tobramycin, dibekacin, netilmicin, and 6'-N-ethylnetilmicin).	virulence, detoxification, adaptation	6	0	0	0	0	0	0	1	1
BCG_0301c	-	Rv0263c	hypothetical protein BCG_0301c	Function unknown	conserved hypotheticals	4	0	0	0	0	0	0	1	1
BCG_0302c	-	Rv0264c	hypothetical protein BCG_0302c	Function unknown	conserved hypotheticals	5	0	0	0	0	0	0	1	1
BCG_0303c	-	Rv0265c	putative periplasmic iron-transport lipoprotein	Thought to be involved in iron transport across the membrane (import).	cell wall and cell processes	9	0	0	0	0	0	0	1	1
BCG_0304c	oplA	Rv0266c	putative 5-oxoprolinase oplA	Catalyzes the cleavage of 5-oxo-L-proline to form L-glutamate coupled to the hydrolysis of ATP to ADP and inorganic phosphate [catalytic activity: ATP + 5-oxo-L-proline + 2 H2O = ADP + phosphate + L-glutamate].	intermediary metabolism and respiration	43	0.1	0	-0.02	9.1	0	-0.1	1	1
BCG_0305	narU	Rv0267	putative integral membrane nitrite extrusion protein narU	Involved in excretion of nitrite produced by the dissimilatory reduction of nitrate. Responsible for the translocation of the substrate across the membrane.	cell wall and cell processes	20	0	0	0	0	0	0	1	1
BCG_0306c	-	Rv0268c	hypothetical protein BCG_0306c	Unknown	conserved hypotheticals	7	0	0	0	0	0	0	1	1
BCG_0307c	-	Rv0269c	hypothetical protein BCG_0307c	Function unknown	conserved hypotheticals	19	0.2	0	-0.05	13.1	0	-0.2	1	1
BCG_0308	fadD2	Rv0270	acyl-CoA synthetase	Function unknown, but involved in lipid degradation.	lipid metabolism	12	0.2	0	-0.05	9.1	0	-0.2	1	1
BCG_0309c	fadE6	Rv0271c	putative acyl-CoA dehydrogenase fadE6	Function unknown, but involved in lipid degradation.	lipid metabolism	16	0	0	0	0	0	0	1	1
BCG_0310c	-	Rv0272c	hypothetical protein BCG_0310c	Unknown	conserved hypotheticals	22	330.3	266.3	-0.31	29067.3	23433.8	-64	0.012	0.2053
BCG_0311c	-	Rv0273c	putative transcriptional regulatory protein	Could be involved in transcriptional mechanism.	regulatory proteins	8	248	240.2	-0.05	7937.1	7685.47	-7.9	0.86	1
BCG_0312	-	Rv0274	hypothetical protein BCG_0312	Function unknown	conserved hypotheticals	11	112.9	127.8	0.17	4968.3	5623.91	14.9	0.54	1
BCG_0313c	-	Rv0275c	TetR family transcriptional regulator	Could be involved in transcriptional mechanism.	regulatory proteins	4	22.1	23.5	0.08	353	376.48	1.5	0.93	1
BCG_0314	-	Rv0276	hypothetical protein BCG_0314	Function unknown	conserved hypotheticals	18	430.2	361.6	-0.25	30971.2	26038.1	-68.5	0.1	0.56057
BCG_0315A	-	0	antitoxin			6	647.2	713.4	0.14	15534	17122	66.2	0.21	0.75106
BCG_0315c	-	Rv0277c	hypothetical protein BCG_0315c	Unknown	virulence, detoxification, adaptation	9	54.9	67.5	0.28	1976.4	2431.12	12.6	0.23	0.78224
BCG_0317c	PE_PGRS3a	0	PE-PGRS family protein			19	215	203.1	-0.08	16338.6	15436.8	-11.9	0.47	0.99702
BCG_0318c	PE_PGRS3	Rv0278c	PE-PGRS family protein	Function unknown	PE/PPE	31	218.2	211.1	-0.05	27059.2	26170.7	-7.2	0.59	1
BCG_0319c	PE_PGRS4	Rv0279c	PE-PGRS family protein	Function unknown	PE/PPE	35	170.1	188.7	0.15	23809.9	26424.1	18.7	0.39	0.94153
BCG_0320	PPE3	Rv0280	PPE family protein	Function unknown	PE/PPE	20	114.6	99.2	-0.2	9166	7938.4	-15.3	0.28	0.83577
BCG_0321	-	Rv0281	hypothetical protein BCG_0321	Possible methyltransferase	lipid metabolism	11	253.7	326.7	0.36	11164.3	14376.8	73	0.084	0.52861
BCG_0322	-	Rv0282	hypothetical protein BCG_0322	Function unknown	cell wall and cell processes	31	269.8	409.6	0.59	33460.3	50796.4	139.8	0.055	0.41167
BCG_0323	-	Rv0283	hypothetical protein BCG_0323	Unknown	cell wall and cell processes	22	82.1	58.8	-0.45	7227.3	5177.8	-23.3	0.049	0.39121
BCG_0324	-	Rv0284	hypothetical protein BCG_0324	Unknown	cell wall and cell processes	58	542.1	858.3	0.66	125766	199115	316.2	0	0
BCG_0325	PE5	Rv0285	PE family protein	Function unknown	PE/PPE	4	0	0	0	0	0	0	1	1
BCG_0326	PPE4	Rv0286	PPE family protein	Function unknown	PE/PPE	13	39.7	60.7	0.56	2064.4	3158.81	21	0.14	0.63815
BCG_0327	esxG	Rv0287	hypothetical protein BCG_0327	Function unknown	cell wall and cell processes	2	9.6	19.8	0.77	76.4	158.42	10.2	0.36	0.9167
BCG_0328	esxH	Rv0288	low molecular weight protein antigen 7 cfp7	Function unknown. May be involved in virulence.	cell wall and cell processes	3	142.5	146.1	0.03	1710.2	1752.87	3.6	0.93	1
BCG_0329	-	Rv0289	hypothetical protein BCG_0329	Function unknown	cell wall and cell processes	9	665.5	660	-0.01	23958.9	23761.2	-5.5	0.9	1
BCG_0330	-	Rv0290	putative transmembrane protein	Unknown	cell wall and cell processes	13	110	93.8	-0.22	5720.2	4875.7	-16.2	0.19	0.72339
BCG_0331	-	Rv0291	putative protease precursor	Thought to have proteolytic activity.	intermediary metabolism and respiration	17	150.7	150.6	0	10246.5	10238	-0.1	1	1
BCG_0332	-	Rv0292	putative transmembrane protein	Unknown	cell wall and cell processes	10	91.4	70.5	-0.35	3656.4	2819.9	-20.9	0.1	0.56057
BCG_0333c	-	Rv0293c	hypothetical protein BCG_0333c	Function unknown	conserved hypotheticals	20	421.2	371.8	-0.18	33698.9	29742.4	-49.5	0.14	0.63815
BCG_0334	tam	Rv0294	putative trans-aconitate methyltransferase tam	Possibly catalyzes the S-adenosylmethionine monomethyl esterification of trans-aconitate at high affinity and of cis-aconitate, isocitrate, and citrate at lower velocities and affinities.	intermediary metabolism and respiration	13	71.5	53.6	-0.39	3720.4	2785.51	-18	0.23	0.78224
BCG_0335c	-	Rv0295c	hypothetical protein BCG_0335c	Function unknown	conserved hypotheticals	8	44.7	22.2	-0.87	1431	710.38	-22.5	0.05	0.39363
BCG_0336c	-	Rv0296c	putative sulfatase	Function unknown; probably involved in cellular metabolism.	intermediary metabolism and respiration	20	306.7	302.2	-0.02	24535.3	24176.2	-4.5	0.87	1
BCG_0337	PE_PGRS5	Rv0297	PE-PGRS family protein	Function unknown	PE/PPE	23	144.1	125.2	-0.2	13255.2	11516	-18.9	0.4	0.94376
BCG_0338	-	Rv0298	hypothetical protein BCG_0338	Unknown	conserved hypotheticals	3	3.4	20.5	1.61	40.3	246.58	17.2	0.12	0.58912
BCG_0339	-	Rv0299	hypothetical protein BCG_0339	Unknown	conserved hypotheticals	3	109.2	114.1	0.06	1310.9	1369.72	4.9	0.81	1
BCG_0340	-	Rv0300	hypothetical protein BCG_0340	Unknown	virulence, detoxification, adaptation	3	231.6	299.5	0.36	2779.4	3593.79	67.9	0.3	0.85913
BCG_0341	-	Rv0301	hypothetical protein BCG_0341	Unknown	virulence, detoxification, adaptation	4	291.3	329.8	0.18	4660.2	5276.22	38.5	0.5	1
BCG_0342	-	Rv0302	TetR/AcrR family transcriptional regulator	Involved in transcriptional mechanism.	regulatory proteins	6	55.5	39.2	-0.45	1332.6	941.98	-16.3	0.73	1
BCG_0343	-	Rv0303	putative dehydrogenase/reductase	Function unknown; probably involved in cellular metabolism.	intermediary metabolism and respiration	11	141.9	157.6	0.15	6243.2	6934.62	15.7	0.5	1
BCG_0344c	PPE5	Rv0304c	PPE family protein	Function unknown	PE/PPE	42	67.6	69.1	0.03	11348.9	11603	1.5	0.84	1
BCG_0345c	PPE6	Rv0305c	PPE family protein	Function unknown	PE/PPE	60	18.7	19.6	0.05	4477.4	4696.09	0.9	0.79	1
BCG_0346	-	Rv0306	putative oxidoreductase	Function unknown; probably involved in cellular metabolism.	intermediary metabolism and respiration	3	17.9	69.1	1.69	214.9	828.72	51.2	0.018	0.25226
BCG_0347c	-	Rv0307c	hypothetical protein BCG_0347c	Unknown	conserved hypotheticals	6	57	60.7	0.08	1367.7	1456.58	3.7	0.79	1
BCG_0348	-	Rv0308	putative integral membrane protein	Unknown	cell wall and cell processes	7	121.3	152.4	0.32	3396.4	4266.48	31.1	0.26	0.81549
BCG_0349	-	Rv0309	hypothetical protein BCG_0349	Unknown	cell wall and cell processes	11	47.3	49.4	0.06	2082.6	2174.21	2.1	0.74	1
BCG_0350c	-	Rv0310c	hypothetical protein BCG_0350c	Function unknown	conserved hypotheticals	5	44.2	42.2	-0.06	884.8	843.97	-2	0.9	1
BCG_0351	-	Rv0311	hypothetical protein BCG_0351	Unknown	conserved hypotheticals	10	77.6	94.5	0.27	3105.3	3779.42	16.9	0.27	0.82845
BCG_0352	-	Rv0312	hypothetical protein BCG_0352	Function unknown	conserved hypotheticals	16	505	534.3	0.08	32317.6	34194	29.3	0.58	1
BCG_0353	-	Rv0313	hypothetical protein BCG_0353	Function unknown	conserved hypotheticals	1	167	101.7	-0.69	667.8	406.95	-65.2	0.55	1
BCG_0354c	-	Rv0314c	hypothetical protein BCG_0354c	Unknown	cell wall and cell processes	5	609.6	564.5	-0.11	12191.4	11289.5	-45.1	0.42	0.95668
BCG_0355	-	Rv0315	putative beta-1,3-glucanase precursor	Possibly hydrolyzes specific sugar (hydrolyzation of glycosidic bond) and could be involved in exopolysaccharide biosynthesis/degradation. Could also have a LYTIC activity against cell WALLS.	intermediary metabolism and respiration	16	139.7	135.3	-0.04	8941.1	8662.12	-4.4	0.77	1
BCG_0356	-	Rv0316	putative muconolactone isomerase	Could be involved in the catabolism of catechol to succinate- and acetyl-CoA in the beta-ketoadipate pathway (at the third step) [catalytic activity: 2,5-dihydro-5-oxofuran-2-acetate = 3,4-dihydro-5-oxofuran-2-acetate].	intermediary metabolism and respiration	5	278.5	625.9	1.15	5569.8	12518.1	347.4	0.0001	0.00608
BCG_0357c	glpQ2	Rv0317c	putative glycerophosphoryl diester phosphodiesterase glpQ2	Glycerophosphoryl diester phosphodiesterase hydrolyzes deacylated phospholipids to G3P and the corresponding alcohols [catalytic activity: a glycerophosphodiester + H(2)O = an alcohol + SN-glycerol 3-phosphate].	intermediary metabolism and respiration	16	1860.2	3430.5	0.88	119051	219552	1570.3	0	0
BCG_0358c	-	Rv0318c	putative integral membrane protein	Unknown	cell wall and cell processes	11	1.3	0	-0.34	58.4	0	-1.3	0.17	0.68138
BCG_0359	pcp	Rv0319	pyrrolidone-carboxylate peptidase	Removes 5-oxoproline from various penultimate amino acid residues except L-proline [catalytic activity: 5-oxoprolyl-peptide + H2O = 5-oxoproline + peptide].	intermediary metabolism and respiration	6	7.5	5.8	-0.21	179.9	139.67	-1.7	0.71	1
BCG_0360	-	Rv0320	hypothetical protein BCG_0360	Unknown	cell wall and cell processes	10	937.5	1186.4	0.34	37501.3	47456.8	248.9	0.016	0.23682
BCG_0361	dcd	Rv0321	deoxycytidine triphosphate deaminase	Involved in interconversion of dCTP and dUTP [catalytic activity: dCTP + H2O = dUTP + NH3].	intermediary metabolism and respiration	7	141.3	82.3	-0.74	3955.7	2305.05	-59	0.041	0.36742
BCG_0362	udgA	Rv0322	putative udp-glucose 6-dehydrogenase udgA	Possibly involved in polysaccharide biosynthesis [catalytic activity: UDP-glucose + 2 NAD+ + H2O = UDP-glucuronate + 2 NADH].	intermediary metabolism and respiration	5	0	0	0	0	0	0	1	1
BCG_0363c	-	Rv0323c	hypothetical protein BCG_0363c	Function unknown	conserved hypotheticals	5	0	0	0	0	0	0	1	1
BCG_0364	-	Rv0324	ArsR family transcriptional regulator	Possibly involved in transcriptional mechanism.	regulatory proteins	8	1.5	0	-0.37	46.7	0	-1.5	0.44	0.978
BCG_0365	-	Rv0326	hypothetical protein BCG_0365	Unknown	unknown	4	0	0	0	0	0	0	1	1
BCG_0366c	cyp135A1	Rv0327c	putative cytochrome P450 135A1 cyp135A1	Cytochromes P450 are a group of heme-thiolate monooxygenases. They oxidize a variety of structurally unrelated compounds, including steroids, fatty acids, and xenobiotics.	intermediary metabolism and respiration	18	148.9	126.7	-0.23	10723.7	9120.53	-22.3	0.12	0.58912
BCG_0367	-	Rv0328	TetR/AcrR family transcriptional regulator	Possibly involved in a transcriptional mechanism.	regulatory proteins	3	282.5	259.8	-0.12	3390.2	3118.04	-22.7	0.77	1
BCG_0368c	-	Rv0329c	hypothetical protein BCG_0368c	Function unknown	conserved hypotheticals	4	451.9	429.4	-0.07	7230.4	6870.95	-22.5	0.7	1
BCG_0369c	-	Rv0330c	hypothetical protein BCG_0369c	Unknown	conserved hypotheticals	8	517.7	463.3	-0.16	16567.8	14824	-54.5	0.3	0.85913
BCG_0370	-	Rv0331	putative dehydrogenase/reductase	Function unknown; probably involved in cellular metabolism.	intermediary metabolism and respiration	10	237.6	233.4	-0.03	9504.6	9334.67	-4.2	0.92	1
BCG_0371	-	Rv0332	hypothetical protein BCG_0371	Function unknown	conserved hypotheticals	10	438.9	427.9	-0.04	17555.2	17117.5	-10.9	0.79	1
BCG_0372	-	Rv0333	hypothetical protein BCG_0372	Unknown	conserved hypotheticals	4	149.7	119	-0.32	2394.9	1903.84	-30.7	0.29	0.84519
BCG_0373	rmlA	Rv0334	putative glucose-1-phosphate thymidylyltransferase rmlA	dTDP-L-rhamnose biosynthesis within the O antigen biosynthesis pathway of lipopolysaccharide biosynthesis [catalytic activity: dTTP + alpha-D-glucose 1-phosphate = diphosphate + dTDP-glucose].	intermediary metabolism and respiration	8	1197.4	1070.4	-0.16	38315.6	34252.3	-127	0.16	0.6663
BCG_0374c	PE6	Rv0335c	PE family protein	Function unknown	PE/PPE	5	84.9	68.5	-0.29	1697.8	1370.62	-16.4	0.44	0.978
BCG_0375	-	Rv0336, Rv0515	13e12 repeat-containing protein			15	438.3	397.5	-0.14	26296	23847	-40.8	0.21	0.75106
BCG_0376c	aspC	Rv0337c	aminotransferase AlaT	Generates oxaloacetate and L-glutamate from L-aspartate and 2-oxoglutarate [catalytic activity: L-aspartate + 2-oxoglutarate = oxaloacetate + L-glutamate].	intermediary metabolism and respiration	17	762.3	740.8	-0.04	51839.1	50374.5	-21.5	0.57	1
BCG_0377c	-	Rv0338c	putative iron-sulfur-binding reductase	Function unknown; probably involved in cellular metabolism.	intermediary metabolism and respiration	29	134.5	117.8	-0.18	15603	13667.4	-16.7	0.063	0.44699
BCG_0378c	-	Rv0339c	putative transcriptional regulatory protein	Could be involved in transcriptional mechanism.	regulatory proteins	30	181.3	207.5	0.19	21753.5	24897.7	26.2	0.12	0.58912
BCG_0379	-	Rv0340	hypothetical protein BCG_0379	Function unknown	conserved hypotheticals	6	853	1226.1	0.52	20472.5	29427.5	373.1	0.0005	0.02171
BCG_0380	iniB	Rv0341	isoniazid inductible gene protein iniB	Unknown	cell wall and cell processes	16	36.6	19.6	-0.76	2340.3	1255.48	-17	0.036	0.34118
BCG_0381	iniA	Rv0342	isoniazid inductible gene protein iniA	Unknown	cell wall and cell processes	22	29.1	27.3	-0.08	2559.5	2404.97	-1.8	0.81	1
BCG_0382	iniC	Rv0343	isoniazid inductible gene protein iniC	Unknown	cell wall and cell processes	12	48.1	52.4	0.11	2307	2515.21	4.3	0.78	1
BCG_0383c	lpqJ	Rv0344c	putative lipoprotein lpqJ	Unknown	cell wall and cell processes	8	995.3	1929.6	0.95	31848.3	61748.7	934.4	0.046	0.38112
BCG_0384	-	Rv0345	hypothetical protein BCG_0384	Function unknown	conserved hypotheticals	3	32.3	31.1	-0.05	387.4	372.83	-1.2	0.95	1
BCG_0385c	ansP2	Rv0346c	putative l-asparagine permease ansP2	Thought to be involved in transport of L-asparagine across the membrane. Responsible for the translocation of the substrate across the membrane.	cell wall and cell processes	13	97	129.8	0.4	5043.1	6749.32	32.8	0.11	0.56826
BCG_0386	-	Rv0347	hypothetical protein BCG_0386	Unknown	cell wall and cell processes	8	22.9	30.7	0.35	733.2	980.96	7.7	0.38	0.93046
BCG_0387	-	Rv0348	putative transcriptional regulatory protein	Could be involved in transcriptional mechanism.	regulatory proteins	4	24.2	14.1	-0.61	387.8	225.64	-10.1	0.23	0.78224
BCG_0388	-	Rv0349	hypothetical protein BCG_0388	Unknown	conserved hypotheticals	2	50.6	87.5	0.73	404.8	700.25	36.9	0.41	0.95033
BCG_0389	dnaK	Rv0350	molecular chaperone DnaK	Acts as a chaperone. Involved in induction by stress conditions e.g. heat shock. Possibly has an ATPase activity. Seems to be regulated positively by sigh (Rv3223c product) and negatively by HSPR (Rv0353 product).	virulence, detoxification, adaptation	20	174	245.3	0.48	13921.9	19622.7	71.3	0.031	0.32411
BCG_0390	grpE	Rv0351	putative grpE protein (hsp-70 cofactor)	Stimulates, jointly with DNAJ|Rv0352, the ATPase activity of DNAK|Rv0350. HELPS to release ADP from DNAK thus allowing DNAK to recycle more efficiently. Seems to be regulated negatively by HSPR (Rv0353 product).	virulence, detoxification, adaptation	7	134.8	109.3	-0.29	3773.8	3059.64	-25.5	0.41	0.95033
BCG_0391	dnaJ1	Rv0352	putative chaperone protein dnaJ1	Acts as a co-chaperone. Stimulates, jointly with GRPE|Rv0351, the ATPase activity of DNAK|Rv0350. Seems to be regulated negatively by HSPR (Rv0353 product).	virulence, detoxification, adaptation	13	148.1	151.5	0.03	7701.5	7878.52	3.4	0.83	1
BCG_0392	hspR	Rv0353	heat shock protein transcriptional regulator HspR	Involved in transcriptional regulation (repression) of heat shock proteins e.g. DNAK|Rv0350, GRPE|Rv0351, DNAJ1|Rv0352. Binds to three inverted repeats (IR1-IR3) in the promoter region of the DNAK operon. Induction: by heat shock.	virulence, detoxification, adaptation	0	0	0	0	0	0	0	1	1
BCG_0393c	PPE8	Rv0355c	PPE family protein	Function unknown	PE/PPE	102	272.7	473.1	0.78	111271	193032	200.4	0	0
BCG_0394c	-	Rv0356c	hypothetical protein BCG_0394c	Function unknown	conserved hypotheticals	7	41.4	49.4	0.23	1157.9	1383.91	8.1	0.4	0.94376
BCG_0395c	purA	Rv0357c	adenylosuccinate synthetase	Involved in AMP biosynthesis (first committed step). Plays an important role in the de novo pathway of purine nucleotide biosynthesis [catalytic activity: GTP + imp + L-aspartate = GDP + phosphate + adenylosuccinate].	intermediary metabolism and respiration	16	135.7	135.9	0	8686.6	8697.8	0.2	0.98	1
BCG_0396	-	Rv0358	hypothetical protein BCG_0396	Function unknown	conserved hypotheticals	9	226.9	234.9	0.05	8169.1	8458.16	8	0.78	1
BCG_0397	-	Rv0359	putative integral membrane protein	Unknown	cell wall and cell processes	4	286.4	291.4	0.02	4582.9	4662.77	5	0.94	1
BCG_0398c	-	Rv0360c	hypothetical protein BCG_0398c	Function unknown	conserved hypotheticals	1	36.5	28.6	-0.3	146.1	114.45	-7.9	0.73	1
BCG_0399	-	Rv0361	hypothetical protein BCG_0399	Unknown	cell wall and cell processes	10	150.4	133.7	-0.16	6017.9	5347.59	-16.8	0.5	1
BCG_0400	mgtE	Rv0362	putative Mg2+ transport transmembrane protein mgtE	Thought to be involved in Mg2+ transport. Responsible for the translocation of the substrate across the membrane.	cell wall and cell processes	14	183.7	204.5	0.15	10287.7	11451.8	20.8	0.21	0.75106
BCG_0401c	fba	Rv0363c	fructose-bisphosphate aldolase	Involved in glycolysis (at the sixth step) [catalytic activity: D-fructose 1,6-bisphosphate = glycerone phosphate + D-glyceraldehyde 3-phosphate].	intermediary metabolism and respiration	10	276.8	221.3	-0.32	11071.9	8851.26	-55.5	0.097	0.56057
BCG_0402	-	Rv0364	putative transmembrane protein	Unknown	cell wall and cell processes	0	0	0	0	0	0	0	1	1
BCG_0403c	-	Rv0365c	hypothetical protein BCG_0403c	Function unknown: may be involved in the ability to survive in macrophages.	conserved hypotheticals	8	82.8	99.2	0.25	2649.2	3175.6	16.5	0.32	0.8764
BCG_0404c	-	Rv0366c	hypothetical protein BCG_0404c	Function unknown	conserved hypotheticals	9	366.3	344.9	-0.09	13187	12417	-21.4	0.48	1
BCG_0405c	-	Rv0367c	hypothetical protein BCG_0405c	Unknown	conserved hypotheticals	3	19.3	24.8	0.29	232	297.93	5.5	0.6	1
BCG_0406c	-	Rv0368c	hypothetical protein BCG_0406c	Function unknown	conserved hypotheticals	19	140.6	129	-0.12	10688.4	9802.72	-11.7	0.57	1
BCG_0407c	-	Rv0369c	putative membrane oxidoreductase	Function unknown; probably involved in cellular metabolism.	intermediary metabolism and respiration	11	36.7	44.1	0.24	1614.4	1941.11	7.4	0.89	1
BCG_0408c	-	Rv0370c	putative oxidoreductase	Function unknown; probably involved in cellular metabolism.	intermediary metabolism and respiration	9	16	23	0.42	575.7	827.9	7	0.35	0.9118
BCG_0409c	-	Rv0371c	hypothetical protein BCG_0409c	Function unknown	conserved hypotheticals	2	0	0	0	0	0	0	1	1
BCG_0410c	-	Rv0372c	hypothetical protein BCG_0410c	Function unknown	conserved hypotheticals	6	46.6	51.2	0.12	1118.3	1229.44	4.6	0.6	1
BCG_0411c	-	Rv0373c	putative carbon monoxyde dehydrogenase (large chain)	Function unknown; probably involved in cellular metabolism [catalytic activity: CO + H(2)O + acceptor = CO(2) + reduced acceptor].	intermediary metabolism and respiration	29	346.3	284.5	-0.28	40176.2	32997.7	-61.9	0.013	0.21769
BCG_0412c	-	Rv0374c	putative carbon monoxyde dehydrogenase (small chain)	Function unknown; probably involved in cellular metabolism [catalytic activity: CO + H(2)O + acceptor = CO(2) + reduced acceptor].	intermediary metabolism and respiration	7	294.1	492.1	0.73	8233.6	13779	198	0.041	0.36742
BCG_0413c	-	Rv0375c	putative carbon monoxyde dehydrogenase (medium chain)	Function unknown; probably involved in cellular metabolism [catalytic activity: CO + H(2)O + acceptor = CO(2) + reduced acceptor].	intermediary metabolism and respiration	15	23.3	15.5	-0.46	1395.3	931.15	-7.7	0.33	0.8896
BCG_0414c	-	Rv0376c	hypothetical protein BCG_0414c	Function unknown	conserved hypotheticals	43	48.4	41.5	-0.2	8328.5	7144.84	-6.9	0.28	0.83577
BCG_0415	-	Rv0377	LysR family transcriptional regulator	Possibly involved in transcriptional mechanism.	regulatory proteins	37	20.3	13.6	-0.44	3001.6	2018.03	-6.6	0.066	0.46002
BCG_0416	-	Rv0378	hypothetical protein BCG_0416	Function unknown	conserved hypotheticals	8	2.9	1	-0.39	93.4	33.44	-1.9	0.49	1
BCG_0417	secE2	Rv0379	putative protein transport protein secE2	Thought to be involved in protein transport (export).	cell wall and cell processes	6	0	0	0	0	0	0	1	1
BCG_0418c	-	Rv0380c	putative rna methyltransferase	Possibly causes methylation of RNA.	intermediary metabolism and respiration	5	528.9	453.1	-0.22	10578.7	9062.89	-75.8	0.22	0.7667
BCG_0419c	-	Rv0381c	hypothetical protein BCG_0419c	Unknown	conserved hypotheticals	6	225	185.1	-0.27	5400.4	4442.46	-39.9	0.32	0.8764
BCG_0420c	pyrE	Rv0382c	orotate phosphoribosyltransferase	Involved in pyrimidine biosynthesis (at the fifth step) [catalytic activity: orotidine 5'-phosphate + diphosphate = orotate + 5-phospho-alpha-D-ribose 1-diphosphate].	intermediary metabolism and respiration	10	762.5	726.1	-0.07	30499.2	29045.5	-36.3	0.51	1
BCG_0421c	-	Rv0383c	putative secreted protein	Unknown	cell wall and cell processes	27	143	108.3	-0.39	15444.1	11691.1	-34.8	0.011	0.20314
BCG_0422c	clpB	Rv0384c	putative endopeptidase ATP binding protein (chain b) clpB	Thought to be an ATPase subunit of an intracellular ATP-dependent protease. Seems to be regulated positively by sigh (Rv3223c product) and negatively by HSPR (Rv0353 product).	virulence, detoxification, adaptation	38	72.3	82.6	0.18	10986.4	12549.3	10.3	0.31	0.87135
BCG_0423	-	Rv0385	putative monooxygenase	Function unknown; probably involved in cellular metabolism.	intermediary metabolism and respiration	17	209.2	196.6	-0.09	14227.9	13368.3	-12.6	0.56	1
BCG_0424	-	Rv0386	LuxR family transcriptional regulator	Involved in transcriptional mechanism.	regulatory proteins	35	71.3	56.4	-0.31	9980.7	7902.22	-14.8	0.028	0.30568
BCG_0425c	PPE9	Rv0388c	PPE family protein	Function unknown	PE/PPE	8	1.2	0	-0.32	39.3	0	-1.2	1	1
BCG_0426	purT	Rv0389	phosphoribosylglycinamide formyltransferase 2	Involved in third step (first of two transformylation reactions) in de novo purine biosynthesis. This is an alternative enzyme to the PURN|Rv0956 gar transformylase (5'-phosphoribosylglycinamide formyltransferase). Catalyzes two reactions: the first one is the production of beta-formyl glycinamide ribonucleotide (gar) from formate, ATP and beta gar; the second, a side reaction, is the production …	intermediary metabolism and respiration	15	25.2	33	0.33	1513.1	1981.35	7.8	0.25	0.80719
BCG_0427	-	Rv0390	hypothetical protein BCG_0427	Function unknown	conserved hypotheticals	2	0	0	0	0	0	0	1	1
BCG_0428	metZ	Rv0391	O-succinylhomoserine sulfhydrylase	Involved in methionine biosynthesis. Converts O-succinylhomoserine into homocysteine.	intermediary metabolism and respiration	8	18.5	21.7	0.18	592.1	693.26	3.2	0.5	1
BCG_0429c	ndhA	Rv0392c	putative membrane NADH dehydrogenase ndhA	Transfer of electrons from NADH to the respiratory chain. The immediate electron acceptor for the enzyme is believed to be ubiquinone. Does not couple the redox reaction to proton translocation [catalytic activity: NADH + acceptor = NAD+ + reduced acceptor].	intermediary metabolism and respiration	15	0	0	0	0	0	0	1	1
BCG_0430	-	Rv0393	13e12 repeat-containing protein	Function unknown	insertion seqs and phages	17	88.7	67.1	-0.38	6031.1	4559.85	-21.6	0.27	0.82845
BCG_0431c	-	Rv0394c	putative secreted protein	Unknown	cell wall and cell processes	9	78.5	84.4	0.1	2827.2	3037.53	5.8	0.75	1
BCG_0432	-	Rv0395	hypothetical protein BCG_0432	Unknown	conserved hypotheticals	0	0	0	0	0	0	0	1	1
BCG_0433	-	Rv0396	hypothetical protein BCG_0433	Unknown	conserved hypotheticals	4	17.5	21.7	0.25	280.1	347.85	4.2	0.76	1
BCG_0434	-	Rv0397	13e12 repeat-containing protein	Function unknown	insertion seqs and phages	7	32	43.3	0.38	896.4	1211.92	11.3	0.26	0.81549
BCG_0435c	-	Rv0398c	putative secreted protein	Unknown	cell wall and cell processes	8	6.1	3.4	-0.39	194.1	110.05	-2.6	0.68	1
BCG_0436c	lpqK	Rv0399c	putative lipoprotein lpqK	Unknown	cell wall and cell processes	11	0	0.8	0.2	0	33.44	0.8	0.42	0.95668
BCG_0437c	fadE7	Rv0400c	putative acyl-CoA dehydrogenase fadE7	Function unknown, but involved in lipid degradation.	lipid metabolism	13	10.8	8.7	-0.2	559	453.39	-2	0.63	1
BCG_0438	-	Rv0401	putative transmembrane protein	Unknown	cell wall and cell processes	5	16.2	10.3	-0.47	324	205.7	-5.9	0.34	0.89878
BCG_0439c	mmpL1b	Rv1557	putative transmembrane transport protein mmpL1b	Unknown. Thought to be involved in fatty acid transport.	cell wall and cell processes	6	392.5	354.1	-0.15	9420.7	8499.32	-38.4	0.48	1
BCG_0440c	mmpL1a	Rv0402c	putative transmembrane transport protein mmpL1a	Unknown. Thought to be involved in fatty acid transport.	cell wall and cell processes	10	248.2	220.9	-0.16	9926.8	8837.7	-27.2	0.57	1
BCG_0441c	mmpS1	Rv0403c	putative membrane protein mmpS1	Unknown	cell wall and cell processes	1	0	0	0	0	0	0	1	1
BCG_0442	fadD30	Rv0404	acyl-CoA synthetase	Function unknown, but involved in lipid degradation.	lipid metabolism	18	19.2	25.9	0.35	1383.1	1865.64	6.7	0.22	0.7667
BCG_0443	pks6a	0	putative membrane bound polyketide synthase pks6a			14	130.3	137.7	0.08	7296.6	7709.59	7.4	0.52	1
BCG_0444	pks6b	Rv0405	putative membrane bound polyketide synthase pks6b	Polyketide synthase possibly involved in lipid synthesis.	lipid metabolism	40	37.6	56.9	0.54	6014.7	9107.93	19.3	0.22	0.7667
BCG_0445c	-	Rv0406c	Beta lactamase like protein	Function unknown	conserved hypotheticals	11	127.9	155.3	0.27	5625.8	6835.36	27.5	0.19	0.72339
BCG_0446	fgd1	Rv0407	putative f420-dependent glucose-6-phosphate dehydrogenase fgd1	Catalyzes oxidation of glucose-6-phosphate to 6-phosphogluconolactone using coenzyme F420 (an *-hydroxy-5-deazaflavin derivative) as the electron acceptor.	intermediary metabolism and respiration	17	279.4	280.4	0.01	19001	19068.3	1	0.95	1
BCG_0447	pta	Rv0408	phosphate acetyltransferase	Involved at the last step (of two) in the conversion of acetate to acetyl-CoA [catalytic activity: acetyl-CoA + phosphate = CoA + acetyl phosphate].	intermediary metabolism and respiration	14	99.9	101	0.02	5592.4	5657.61	1.2	0.96	1
BCG_0448	ackA	Rv0409	acetate kinase	Involved at the first step (of two) in the conversion of acetate to acetyl-CoA [catalytic activity: ATP + acetate = ADP + acetyl phosphate].	intermediary metabolism and respiration	17	99.8	97.6	-0.03	6786.1	6636.5	-2.2	0.82	1
BCG_0449c	pknG	Rv0410c	Serine/threonine-protein kinase pknG	Involved in signal transduction (via phosphorylation). Thought to regulate amino-acid uptake and stationary-phase metabolism. Phosphorylates the peptide substrate myelin basic protein (MBP) at serine residues [catalytic activity: ATP + a protein = ADP + a phosphoprotein].	regulatory proteins	21	68.5	72.7	0.08	5753.4	6107.47	4.2	0.7	1
BCG_0450c	glnH	Rv0411c	putative glutamine-binding lipoprotein glnH	Involved in active transport of glutamine across the membrane (import). Interacts with the glutamine-transport system.	cell wall and cell processes	13	48.8	48.3	-0.01	2538.6	2510.43	-0.5	0.94	1
BCG_0451c	-	Rv0412c	hypothetical protein BCG_0451c	Unknown	cell wall and cell processes	8	1	1.5	0.11	32.1	47.24	0.5	1	1
BCG_0452	mutT3	Rv0413	putative mutator protein mutT3 (7,8-dihydro-8-oxoguanine-triphosphatase) (8-oxo-DGTPASE) (dGTP pyrophosphohydrolase)	Possibly involved in the go system responsible for removing an oxidatively damaged form of guanine (7,8-dihydro-8-oxoguanine) from DNA and the nucleotide pool. 8-oxo-dGTP is inserted opposite DA and DC residues of template DNA with almost equal efficiency thus leading to A.T to G.C transversions. MutT specifically degrades 8-oxo-dGTP to the monophosphate [catalytic activity: 8-oxo-dGTP + H2O = 8-…	information pathways	11	82.6	78.6	-0.07	3632.4	3457.55	-4	0.72	1
BCG_0453c	thiE	Rv0414c	thiamine-phosphate pyrophosphorylase	Involved in thiamine biosynthesis. Condenses 4-methyl-5-(beta-hydroxyethyl)-thiazole monophosphate (THZ-P) and 4-amino-5-hydroxymethyl pyrimidine pyrophosphate (HMP-pp) to form thiamine monophosphate (TMP) [catalytic activity: 2-methyl-4-amino-5-hydroxymethylpyrimidine diphosphate + 4-4-methyl-5-(2-phosphonooxyethyl)-thiazole = diphosphate + thiamine monophosphate].	intermediary metabolism and respiration	4	191.9	167.5	-0.19	3069.7	2679.61	-24.4	0.49	1
BCG_0454	thiO	Rv0415	putative thiamine biosynthesis oxidoreductase thiO	Possibly involved in thiamine biosynthesis.	intermediary metabolism and respiration	21	356.3	337.2	-0.08	29932.3	28321.7	-19.2	0.34	0.89878
BCG_0455	thiS	Rv0416	sulfur carrier protein ThiS	Possibly involved in thiamine biosynthesis.	intermediary metabolism and respiration	3	153	83.9	-0.83	1835.7	1007.03	-69.1	0.12	0.58912
BCG_0456	thiG	Rv0417	thiazole synthase	Involved in thiamine biosynthesis. Required for the synthesis of the thiazole moiety of thiamine.	intermediary metabolism and respiration	6	63.2	73.6	0.2	1516.7	1766.43	10.4	0.52	1
BCG_0457	lpqL	Rv0418	putative lipoprotein aminopeptidase lpqL	Function unknown; hydrolyzes peptides and/or proteins.	cell wall and cell processes	26	159.2	157.4	-0.02	16558.2	16365.3	-1.9	0.82	1
BCG_0458	lpqM	Rv0419	putative lipoprotein peptidase lpqM	Function unknown; possibly hydrolyzes peptides and/or proteins.	cell wall and cell processes	22	242.8	233.7	-0.05	21369.8	20569.9	-9.1	0.8	1
BCG_0459c	-	Rv0420c	putative transmembrane protein	Unknown	cell wall and cell processes	7	64.6	62.5	-0.04	1807.8	1749.62	-2.1	0.84	1
BCG_0460c	-	Rv0421c	hypothetical protein BCG_0460c	Function unknown	conserved hypotheticals	7	204.7	174.8	-0.22	5731.4	4893.73	-29.9	0.14	0.63815
BCG_0461c	thiD	Rv0422c	phosphomethylpyrimidine kinase	Involved in thiamine biosynthesis. Catalyzes the phosphorylation of HMP-P to HMP-pp [catalytic activity: ATP + 4-amino-2-methyl-5-phosphomethylpyrimidine = ADP + 4-amino-2-methyl-5-diphosphomethylpyrimidine].	intermediary metabolism and respiration	10	24.7	13.8	-0.66	989.8	551.78	-11	0.078	0.50205
BCG_0462c	thiC	Rv0423c	thiamine biosynthesis protein ThiC	Involved in thiamine biosynthesis. Required for the synthesis of the hydromethylpyrimidine (HMP) moiety of thiamine (4-amino-2-methyl-5-hydroxymethylpyrimidine).	intermediary metabolism and respiration	35	87.9	78.9	-0.15	12310.4	11040.1	-9.1	0.22	0.7667
BCG_0463c	-	Rv0424c	hypothetical protein BCG_0463c	Unknown	conserved hypotheticals	4	20.1	17.3	-0.17	321.1	276.86	-2.8	0.83	1
BCG_0464c	ctpH	Rv0425c	putative metal cation transporting P-type atpase ctpH	Metal cation-transporting ATPase; possibly catalyzes the transport of an undetermined metal cation with the hydrolysis of ATP [catalytic activity: ATP + H(2)O + undetermined metal cation(in) = ADP + phosphate + undetermined metal cation(out)].	cell wall and cell processes	66	314.4	269.8	-0.22	82995.9	71218.3	-44.6	0.0029	0.08848
BCG_0465c	-	Rv0426c	putative transmembrane protein	Unknown	cell wall and cell processes	5	191.2	181.3	-0.07	3823.7	3626.52	-9.9	0.6	1
BCG_0466c	xthA	Rv0427c	putative exodeoxyribonuclease III protein xthA	Involved in base excision repair. Apurinic-apyrimidinic endonuclease. Supposed to remove the damaged DNA at cytosines and guanines by cleaving at the 3' side of the AP site by a beta-elimination reaction. Possibly exhibites 3'-5'-exonuclease, 3'-phosphomonoesterase, 3'-repair diesterase and ribonuclease H activities [catalytic activity: degradation of double-stranded DNA. It acts progressively in…	information pathways	21	277.2	332.1	0.26	23284.2	27892.8	54.9	0.11	0.56826
BCG_0467c	-	Rv0428c	hypothetical protein BCG_0467c	Acetylation, substrate unknown	intermediary metabolism and respiration	15	417	406.4	-0.04	25018.8	24385.8	-10.5	0.79	1
BCG_0468c	def	Rv0429c	peptide deformylase	Removes the formyl group from the N-terminal met of newly synthesized proteins [catalytic activity: N-formyl-L-methionine + H2O = formate + L-methionine].	information pathways	4	179.6	211	0.23	2873	3375.57	31.4	0.23	0.78224
BCG_0469	-	Rv0430	hypothetical protein BCG_0469	Function unknown	conserved hypotheticals	9	142.1	189.1	0.4	5114.4	6809.03	47.1	0.016	0.23682
BCG_0470	-	Rv0431	putative tuberculin related peptide	Unknown	cell wall and cell processes	3	484.4	406.5	-0.25	5813.3	4878.03	-77.9	0.41	0.95033
BCG_0471	sodC	Rv0432	putative periplasmic superoxide dismutase	Destroys radicals which are normally produced within the cells and are toxic to biological systems [catalytic activity: 2 superoxide + 2 H+ = O2 + H2O2].	virulence, detoxification, adaptation	8	562.3	508.1	-0.14	17992.1	16258.4	-54.2	0.32	0.8764
BCG_0472	-	Rv0433	carboxylate-amine ligase	Function unknown	conserved hypotheticals	11	87.7	87.8	0	3859	3864.36	0.1	1	1
BCG_0473	-	Rv0434	hypothetical protein BCG_0473	Function unknown	conserved hypotheticals	16	68.8	58.2	-0.22	4401.9	3722.63	-10.6	0.46	0.99612
BCG_0474c	-	Rv0435c	putative atpase	ATPase; possibly catalyzes the transport of undetermined substrate with hydrolyse of ATP [catalytic activity: ATP + H(2)O + undetermined substrate(in) = ADP + phosphate + undetermined substrate(out)].	cell wall and cell processes	26	277.8	335.9	0.27	28894.5	34932.3	58.1	0.018	0.25226
BCG_0475c	pssA	Rv0436c	putative CDP-diacylglycerol--serine o-phosphatidyltransferase pssA	Involved in phospholipid biosynthesis. Generates phosphatidylserine [catalytic activity: CDP-diacylglycerol + L-serine = CMP + O-SN-phosphatidyl-L-serine].	lipid metabolism	13	547.6	613.2	0.16	28475.6	31883.8	65.5	0.048	0.38952
BCG_0476c	psd	Rv0437c	phosphatidylserine decarboxylase	Function unknown, but involved in lipid metabolism [catalytic activity: phosphatidyl-L-serine = phosphatidylethanolamine + CO(2)].	lipid metabolism	6	291.9	355.6	0.28	7006.6	8534.3	63.7	0.2	0.74077
BCG_0477c	moeA2	Rv0438c	putative molybdopterin biosynthesis protein moeA2	Involved in molybdenum cofactor biosynthesis: involved in the biosynthesis of a demolybdo-cofactor (molybdopterin), necessary for molybdo-enzymes.	intermediary metabolism and respiration	15	919.6	1108.7	0.27	55178.4	66521.9	189.1	0.0055	0.13254
BCG_0478c	-	Rv0439c	short chain dehydrogenase	Function unknown; possibly involved in cellular metabolism.	intermediary metabolism and respiration	12	293.3	344.8	0.23	14080.6	16549.9	51.4	0.034	0.33846
BCG_0479	groEL	Rv0440	chaperonin GroEL	Prevents misfolding and promotes the refolding and proper assembly of unfolded polypeptides generated under stress conditions.	virulence, detoxification, adaptation	34	113.4	87.9	-0.35	15416.3	11953.3	-25.5	0.014	0.22769
BCG_0480c	-	Rv0441c	hypothetical protein BCG_0480c	Unknown	conserved hypotheticals	1	11.1	0	-1.69	44.3	0	-11.1	0.44	0.978
BCG_0481c	PPE10	Rv0442c	PPE family protein	Function unknown	PE/PPE	25	230.9	204.1	-0.17	23092.9	20406.9	-26.9	0.2	0.74077
BCG_0482	-	Rv0443	hypothetical protein BCG_0482	Function unknown	conserved hypotheticals	10	45.7	46.5	0.02	1828.4	1860.07	0.8	1	1
BCG_0483c	-	Rv0444c	hypothetical protein BCG_0483c	Regulates negatively Rv0445c|SIGK	information pathways	5	870.9	818.8	-0.09	17419	16376.7	-52.1	0.54	1
BCG_0484c	sigK	Rv0445c	RNA polymerase sigma factor SigK	Involved in transcription mechanism. The sigma factor is an initiation factor that promotes attachment of the RNA polymerase to specific initiation sites and then is released.	information pathways	8	940.1	1004.4	0.09	30082.9	32140.5	64.3	0.5	1
BCG_0485c	-	Rv0446c	putative transmembrane protein	Unknown	cell wall and cell processes	14	160.7	104.9	-0.59	9000.3	5874.82	-55.8	0.0019	0.06418
BCG_0486c	ufaA1	Rv0447c	putative cyclopropane-fatty-acyl-phospholipid synthase ufaA1	Transfers a methylene group from S-adenosyl-L-methionine to the cis double bond of an unsaturated fatty acid chain resulting in the replacement of the double bond with a methylene bridge [catalytic activity: S-adenosyl-L-methionine + phospholipid olefinic fatty acid = S-adenosyl-L-homocysteine + phospholipid cyclopropane fatty acid].	lipid metabolism	16	1116.5	2353.7	1.07	71454.4	150634	1237.2	0.042	0.37185
BCG_0487c	-	Rv0448c	hypothetical protein BCG_0487c	Function unknown	conserved hypotheticals	1	0	0	0	0	0	0	1	1
BCG_0488c	-	Rv0449c	hypothetical protein BCG_0488c	Function unknown	conserved hypotheticals	12	21.5	24.9	0.18	1030.8	1197.49	3.5	0.7	1
BCG_0489c	mmpL4	Rv0450c	putative transmembrane transport protein mmpL4	Unknown. Thought to be involved in fatty acid transport.	cell wall and cell processes	28	186.9	212.5	0.18	20936.5	23800.8	25.6	0.21	0.75106
BCG_0490c	mmpS4	Rv0451c	putative membrane protein mmpS4	Unknown	cell wall and cell processes	8	33.2	10.7	-1.29	1063.7	341.72	-22.6	0.0068	0.15534
BCG_0491	-	Rv0452	putative transcriptional regulatory protein	Possibly involved in transcriptional mechanism.	regulatory proteins	9	187.2	171.7	-0.12	6737.6	6181.33	-15.5	0.66	1
BCG_0492	PPE11	Rv0453	PPE family protein	Function unknown	PE/PPE	17	124.8	167.4	0.41	8484.7	11383.6	42.6	0.059	0.42705
BCG_0493	-	0	hypothetical protein BCG_0493			4	0	0	0	0	0	0	1	1
BCG_0494c	-	Rv0455c	hypothetical protein BCG_0494c	Function unknown	conserved hypotheticals	1	0	0	0	0	0	0	1	1
BCG_0495c	echA2	Rv0456c	enoyl-CoA hydratase	Could possibly oxidize fatty acids using specific components [catalytic activity: (3S)-3-hydroxyacyl-CoA = trans-2(or 3)-enoyl-CoA + H(2)O].	lipid metabolism	11	1618.4	3227.1	0.99	71211.3	141994	1608.7	0	0
BCG_0496c	-	Rv0456A	hypothetical protein BCG_0496c	Function unknown	virulence, detoxification, adaptation	2	517.3	539	0.06	4138.6	4311.77	21.6	0.82	1
BCG_0497c	-	Rv0457c	putative peptidase	Function unknown; hydrolyzes peptides and/or proteins.	intermediary metabolism and respiration	23	472.1	919.6	0.95	43431.6	84603.1	447.5	0.033	0.33526
BCG_0498	-	Rv0458	putative aldehyde dehydrogenase	Interconversion aldehyde and acid [catalytic activity: an aldehyde + NAD+ + H2O = an acid + NADH].	intermediary metabolism and respiration	10	639.2	631.6	-0.02	25567.5	25263.9	-7.6	0.9	1
BCG_0499	-	Rv0459	hypothetical protein BCG_0499	Function unknown	conserved hypotheticals	2	143.3	85.1	-0.72	1146	680.87	-58.1	0.067	0.46453
BCG_0500	-	Rv0460	hypothetical protein BCG_0500	Function unknown	conserved hypotheticals	0	0	0	0	0	0	0	1	1
BCG_0501	-	Rv0461	putative transmembrane protein	Unknown	cell wall and cell processes	3	70.5	46.1	-0.56	845.6	552.83	-24.4	0.59	1
BCG_0502	lpd	Rv0462	dihydrolipoamide dehydrogenase	Involved in energy metabolism. Lipoamide dehydrogenase is the E3 component of pyruvate dehydrogenase and the alpha-ketoacid dehydrogenase complex [catalytic activity: dihydrolipoamide + NAD(+) = lipoamide + NADH]. Also involved in antioxidant defense; LPDC|Rv0462, DLAT|Rv2215, AHPD|Rv2429, and AHPC|Rv2428 constitute an NADH-dependent peroxidase and peroxynitrite reductase that provides protection…	intermediary metabolism and respiration	16	238.8	226.4	-0.08	15281.2	14487.4	-12.4	0.48	1
BCG_0503	-	Rv0463	hypothetical protein BCG_0503	Unknown	cell wall and cell processes	2	28.3	23.5	-0.23	226.6	187.93	-4.8	0.84	1
BCG_0504c	-	Rv0464c	hypothetical protein BCG_0504c	Function unknown	conserved hypotheticals	11	226.2	272	0.26	9951.9	11969.1	45.8	0.11	0.56826
BCG_0505c	-	Rv0465c	putative transcriptional regulatory protein	Possibly involved in transcriptional mechanism.	regulatory proteins	11	29	17.6	-0.59	1275.6	773.07	-11.4	0.49	1
BCG_0506	-	Rv0466	hypothetical protein BCG_0506	Function unknown	conserved hypotheticals	6	7.6	12.4	0.47	182.6	298.67	4.8	0.47	0.99702
BCG_0507	icl	Rv0467	isocitrate lyase icl	Involved in glyoxylate bypass (at the first step), an alternative to the tricarboxylic acid cycle (in bacteria, plants, and fungi) [catalytic activity: isocitrate = succinate + glyoxylate]. Involved in the persistence in the host.	intermediary metabolism and respiration	11	105	115.6	0.13	4621	5084.97	10.5	0.48	1
BCG_0508	fadB2	Rv0468	3-hydroxybutyryl-CoA dehydrogenase	Butyrate/butanol-producing pathway [catalytic activity: (S)-3-hydroxybutanoyl-CoA + NADP+ = 3-acetoacetyl-CoA + NADPH]	lipid metabolism	8	74.7	40.8	-0.8	2391.1	1304.59	-34	0.106	0.56826
BCG_0509	umaA1	Rv0469	putative mycolic acid synthase umaA1	Involved in mycolic acid modification or synthesis.	lipid metabolism	14	1569.9	3078.2	0.97	87916.1	172380	1508.3	0	0
BCG_0510c	pcaA	Rv0470c	mycolic acid synthase pcaA	Involved in the mycolic acid modification or synthesis; essential for the cyclopropanation function. Required for cording and mycolic acid cyclopropane ring synthesis in the cell wall.	lipid metabolism	12	898.8	1878.5	1.06	43141.7	90169.2	979.7	0	0
BCG_0511c	-	Rv0470A	hypothetical protein BCG_0511c	Unknown	conserved hypotheticals	4	76.6	181.2	1.19	1225.7	2898.46	104.5	0.054	0.40572
BCG_0512c	-	Rv0471c	hypothetical protein BCG_0512c	Unknown	conserved hypotheticals	4	169.6	270	0.66	2713.3	4320.67	100.5	0.043	0.37185
BCG_0513c	-	Rv0472c	TetR family transcriptional regulator	Possibly involved in transcriptional mechanism.	regulatory proteins	18	1949.2	2923.7	0.58	140339	210507	974.6	0	0
BCG_0514	-	Rv0473	putative transmembrane protein	Unknown	cell wall and cell processes	21	457.3	560.6	0.29	38416.5	47093.9	103.3	0.0064	0.14878
BCG_0515	-	Rv0474	putative transcriptional regulatory protein	Possibly involved in transcriptional mechanism.	regulatory proteins	7	0	0	0	0	0	0	1	1
BCG_0516	hbhA	Rv0475	Heparin binding hemagglutinin hbhA	Required for extrapulmonary dissemination. Mediates adherence to epithelial cells by binding to sulfated glycoconjugates present at the surface of these cells; binds heparin, dextran sulfate, fucoidan and chondroitin sulfate. Promotes hemagglutination of erythrocytes of certain host species. Induces mycobacterial aggregation.	cell wall and cell processes	13	297.8	288.5	-0.04	15484.6	15002.6	-9.3	0.83	1
BCG_0517	-	Rv0476	putative transmembrane protein	Unknown	cell wall and cell processes	2	1891.9	1672.7	-0.18	15134.8	13381.6	-219.2	0.46	0.99612
BCG_0518	-	Rv0477	putative secreted protein	Unknown	cell wall and cell processes	10	501.3	481.5	-0.06	20050.7	19258.1	-19.8	0.72	1
BCG_0519	deoC	Rv0478	deoxyribose-phosphate aldolase	Involved in nucleotide and deoxyribonucleotide catabolism [catalytic activity: 2-deoxy-D-ribose 5-phosphate = D-glyceraldehyde 3-phosphate + acetaldehyde].	intermediary metabolism and respiration	9	68.5	64.6	-0.08	2465.8	2325.49	-3.9	0.77	1
BCG_0520c	-	Rv0479c	hypothetical protein BCG_0520c	Unknown	cell wall and cell processes	27	111	108	-0.04	11986.3	11666.1	-3	0.83	1
BCG_0521c	-	Rv0480c	hypothetical protein BCG_0521c	Function unknown; hydrolytic enzyme probably involved in cellular metabolism.	intermediary metabolism and respiration	16	163.5	116.5	-0.47	10464.5	7454.5	-47	0.02	0.26703
BCG_0522c	-	Rv0481c	hypothetical protein BCG_0522c	Unknown	conserved hypotheticals	3	0	0	0	0	0	0	1	1
BCG_0523	murB	Rv0482	UDP-N-acetylenolpyruvoylglucosamine reductase	Involved in cell wall formation; peptidoglycan biosynthesis [catalytic activity: UDP-N-acetylmuramate + NADP+ = UDP-N-acetyl-3-O-(1-carboxyvinyl)-D-glucosamine + NADPH].	cell wall and cell processes	10	0	0	0	0	0	0	1	1
BCG_0524	lprQ	Rv0483	putative lipoprotein lprQ	Unknown	cell wall and cell processes	9	6.9	5.8	-0.15	249.2	207.94	-1.1	0.74	1
BCG_0525c	-	Rv0484c	putative short-chain type oxidoreductase	Function unknown; possibly involved in cellular metabolism.	intermediary metabolism and respiration	6	0	0	0	0	0	0	1	1
BCG_0526	-	Rv0485	putative transcriptional regulatory protein	Possibly involved in transcriptional mechanism.	regulatory proteins	20	22.8	13.6	-0.58	1820.6	1086.94	-9.2	0.011	0.20314
BCG_0527	-	Rv0486	mannosyltransferase	Involved in the first step of mycothiol biosynthesis	intermediary metabolism and respiration	12	12.2	17.3	0.37	587.3	831.21	5.1	0.22	0.7667
BCG_0528	-	Rv0487	hypothetical protein BCG_0528	Function unknown	conserved hypotheticals	9	6.7	3.6	-0.44	240	130.11	-3.1	0.16	0.6663
BCG_0529	-	Rv0488	putative integral membrane protein	Unknown; possibly involved in transport of lysine across the membrane.	cell wall and cell processes	13	900.9	1033.4	0.2	46847.4	53737.3	132.5	0.15	0.65071
BCG_0530	gpm1	Rv0489	putative phosphoglycerate mutase 1 gpm1	Involved in glycolysis [catalytic activity: 1,3-diphosphoglycerate + 3-phosphoglycerate = 2,3-diphosphoglycerate + 3-phosphoglycerate].	intermediary metabolism and respiration	7	595.6	623.8	0.07	16675.5	17467.6	28.3	0.64	1
BCG_0531	senX3	Rv0490	putative two component sensor histidine kinase senX3	Sensor part of a two component regulatory system. Probably forms part of a two-component regulatory system SENX3/REGX3; phosphorylates REGX3.	regulatory proteins	14	182.1	161.6	-0.17	10194.8	9051.56	-20.4	0.4	0.94376
BCG_0532	regX3	Rv0491	two component sensory transduction protein RegX3	Transcriptional regulatory protein part of the two component regulatory system REGX3/SENX3.	regulatory proteins	2	5.1	2	-0.54	41.2	15.75	-3.2	0.78	1
BCG_0533c	-	Rv0492c	putative oxidoreductase GMC-type	Function unknown; probably involved in cellular metabolism.	intermediary metabolism and respiration	20	269.2	217.1	-0.3	21540	17371.3	-52.1	0.029	0.31399
BCG_0534c	-	Rv0492A	hypothetical protein BCG_0534c	Unknown	conserved hypotheticals	5	106.2	85.7	-0.29	2125	1713.82	-20.6	0.42	0.95668
BCG_0535c	-	Rv0493c	hypothetical protein BCG_0535c	Function unknown	conserved hypotheticals	17	92.6	86.2	-0.1	6295.6	5858.71	-6.4	0.49	1
BCG_0536	-	Rv0494	GntR family transcriptional regulator	Involved in transcriptional mechanism.	regulatory proteins	5	0	0	0	0	0	0	1	1
BCG_0537c	-	Rv0495c	hypothetical protein BCG_0537c	Function unknown	conserved hypotheticals	9	0.3	2.2	0.46	9.1	80.89	2	0.41	0.95033
BCG_0538	-	Rv0496	hypothetical protein BCG_0538	Function unknown	conserved hypotheticals	7	0	0.6	0.15	0	15.75	0.6	1	1
BCG_0539	-	Rv0497	putative transmembrane protein	Unknown	cell wall and cell processes	7	0	0	0	0	0	0	1	1
BCG_0540	-	Rv0498	hypothetical protein BCG_0540	Function unknown	conserved hypotheticals	4	2.3	0	-0.54	36.3	0	-2.3	1	1
BCG_0541	-	Rv0499	hypothetical protein BCG_0541	Function unknown	conserved hypotheticals	10	0.7	0	-0.18	27.2	0	-0.7	1	1
BCG_0542	proC	Rv0500	pyrroline-5-carboxylate reductase	Involved at the terminal (third) step in proline biosynthesis [catalytic activity: L-proline + NAD(P)+ = 1-pyrroline-5-carboxylate + NAD(P)H].	intermediary metabolism and respiration	11	151	176.1	0.21	6644.9	7746.3	25	0.22	0.7667
BCG_0543	-	Rv0500A	hypothetical protein BCG_0543	Function unknown	conserved hypotheticals	0	0	0	0	0	0	0	1	1
BCG_0544	galE2	Rv0501	putative udp-glucose 4-epimerase galE2	Involved in galactose metabolism [catalytic activity: UDP-glucose = UDP-galactose].	intermediary metabolism and respiration	9	83.1	58	-0.48	2992.6	2088.38	-25.1	0.043	0.37185
BCG_0545	-	Rv0502	hypothetical protein BCG_0545	Function unknown	conserved hypotheticals	3	2.3	2.8	0.1	27.7	33.77	0.5	0.64	1
BCG_0546c	cmaA2	Rv0503c	cyclopropane-fatty-acyl-phospholipid synthase 2 cmaA2	Essential for the cyclopropanation function. Transfers a methylene group from S-adenosyl-L-methionine to the cis double bond of an unsaturated fatty acid chain resulting in the replacement of the double bond with a methylene bridge. Mycolic acids, which represent the major constituent of mycobacterial cell wall complex, act as substrates [catalytic activity: S-adenosyl-L-methionine + phospholipid…	lipid metabolism	8	346.1	365.7	0.08	11073.6	11701.5	19.6	0.43	0.96995
BCG_0547c	-	Rv0504c	hypothetical protein BCG_0547c	Function unknown	conserved hypotheticals	5	0	0	0	0	0	0	1	1
BCG_0548c	serB1	Rv0505c	putative phosphoserine phosphatase serB1	Removes a phosphate from phosphoserine [catalytic activity: phosphoserine + H2O = serine + phosphate].	intermediary metabolism and respiration	9	171.3	144.3	-0.24	6167.3	5195.11	-27	0.097	0.56057
BCG_0549	mmpS2	Rv0506	putative membrane protein mmpS2	Unknown	cell wall and cell processes	7	165.2	178.7	0.11	4626.1	5003.93	13.5	0.69	1
BCG_0550	mmpL2	Rv0507	putative transmembrane transport protein mmpL2	Unknown. Thought to be involved in fatty acid transport.	cell wall and cell processes	27	125.1	131.4	0.07	13512.2	14187.4	6.3	0.5	1
BCG_0551	-	Rv0508	hypothetical protein BCG_0551	Function unknown	conserved hypotheticals	3	21.7	34.8	0.58	260.8	418.03	13.1	0.69	1
BCG_0552	hemA	Rv0509	glutamyl-tRNA reductase	Involved in porphyrin biosynthesis by the C5 pathway (at the first step) [catalytic activity: glutamyl-tRNA(GLU) + NADPH = glutamate-1-semialdehyde + NADP+ + tRNA(GLU)].	intermediary metabolism and respiration	6	199.2	156.8	-0.34	4780	3764.32	-42.3	0.18	0.69947
BCG_0553	hemC	Rv0510	porphobilinogen deaminase	Involved in porphyrin biosynthesis by the C5 pathway (at the fourth step). Tetrapolymerization of the monopyrrole PBG into the hydroxymethylbilane preuroporphyrinogen in several discrete steps [catalytic activity: 4 porphobilinogen + H2O = hydroxymethylbilane + 4 NH3].	intermediary metabolism and respiration	9	13.5	13.4	-0.01	486.7	483.76	-0.1	0.97	1
BCG_0554	hemD	Rv0511	putative uroporphyrin-III c-methyltransferase hemD	Possibly involved in the biosynthesis of siroheme and cobalamin [catalytic activity: 2 S-adenosyl-L-methionine + uroporphyrin III = 2 S-adenosyl-L-homocysteine + sirohydrochlorin].	intermediary metabolism and respiration	14	14.8	18.5	0.25	827	1037.01	3.8	0.72	1
BCG_0555	hemB	Rv0512	delta-aminolevulinic acid dehydratase	Involved in porphyrin and heme biosynthesis (at the second step) [catalytic activity: 2 5-aminolevulinate = porphobilinogen + 2 H2O].	intermediary metabolism and respiration	11	16.1	6.8	-0.84	706.5	297.64	-9.3	0.34	0.89878
BCG_0556	-	Rv0513	putative transmembrane protein	Unknown	cell wall and cell processes	6	0	0	0	0	0	0	1	1
BCG_0557	-	Rv0514	putative transmembrane protein	Unknown	cell wall and cell processes	2	0	0	0	0	0	0	1	1
BCG_0558	-	Rv0336, Rv0515	13e12 repeat-containing protein			23	99.1	98.9	0	9112.9	9100.26	-0.1	1	1
BCG_0559c	-	Rv0516c	hypothetical protein BCG_0559c	May be involved in regulating sigma factor	information pathways	8	415.9	521.3	0.32	13307.7	16682.8	105.5	0.31	0.87135
BCG_0560	-	Rv0517	putative membrane acyltransferase	Function unknown; probably involved in cellular metabolism.	intermediary metabolism and respiration	12	149.9	156.5	0.06	7193.7	7512.87	6.6	0.63	1
BCG_0561	-	Rv0518	hypothetical protein BCG_0561	Unknown	cell wall and cell processes	6	725.1	711.3	-0.03	17402.6	17071.5	-13.8	0.85	1
BCG_0562c	-	Rv0519c	hypothetical protein BCG_0562c	Unknown; could have possibly a lipolytic activity.	cell wall and cell processes	12	178.1	202.2	0.18	8550.6	9704.17	24	0.28	0.83577
BCG_0563	-	0	putative methyltransferase/methylase			2	3.7	2.9	-0.13	29.2	23.41	-0.7	1	1
BCG_0564	-	0	putative methyltransferase/methylase			1	6.9	4.4	-0.34	27.7	17.69	-2.5	1	1
BCG_0565	gabP	Rv0522	putative gaba permease gabP (4-amino butyrate transport carrier)	Involved in 4-aminobutyrate (GABA) degradation pathway. Transporter for GABA. Responsible for the translocation of the substrate across the membrane.	cell wall and cell processes	12	152.7	153.3	0.01	7327.6	7360.6	0.7	0.98	1
BCG_0566c	-	Rv0523c	hypothetical protein BCG_0566c	Function unknown	conserved hypotheticals	1	0	0	0	0	0	0	1	1
BCG_0567	hemL	Rv0524	glutamate-1-semialdehyde aminotransferase	Involved in porphyrin biosynthesis by the C5 pathway (at the second step) [catalytic activity: (S)-4-amino-5-oxopentanoate = 5-aminolevulinate].	intermediary metabolism and respiration	16	316.5	334.8	0.08	20257.6	21427.9	18.3	0.6	1
BCG_0568	-	Rv0525	hypothetical protein BCG_0568	Function unknown	conserved hypotheticals	3	0	0	0	0	0	0	1	1
BCG_0569	-	Rv0526	putative thioredoxin protein	Possibly acts on thioredoxin	intermediary metabolism and respiration	8	0	1.1	0.29	0	36.06	1.1	1	1
BCG_0570	ccdA	Rv0527	putative cytochrome c-type biogenesis protein ccdA	Possibly involved in cytochrome C synthesis. Might transfer reducing equivalents across the cytoplasmic membrane, promoting efficient disulfide bond isomerization of proteins localized on the outer surface of the membrane.	intermediary metabolism and respiration	8	21.6	12.5	-0.6	690.8	399.49	-9.1	0.62	1
BCG_0571	-	Rv0528	putative transmembrane protein	Unknown	cell wall and cell processes	22	6.4	9.6	0.36	561.6	841.33	3.2	0.38	0.93046
BCG_0572	ccsA	Rv0529	putative cytochrome c-type biogenesis protein ccsA	Required during cytochrome biogenesis at the step of heme attachment.	intermediary metabolism and respiration	15	167.2	150.6	-0.15	10034.1	9034.19	-16.7	0.33	0.8896
BCG_0573	-	Rv0530	hypothetical protein BCG_0573	Function unknown	conserved hypotheticals	14	157.1	192.9	0.29	8797.8	10800.6	35.8	0.023	0.28141
BCG_0574	-	Rv0531	hypothetical protein BCG_0574	Unknown	cell wall and cell processes	4	0	0	0	0	0	0	1	1
BCG_0575	PE_PGRS6a	Rv0532	PE-PGRS family protein	Function unknown	PE/PPE	21	98.8	103.4	0.06	8295.1	8689.26	4.7	0.77	1
BCG_0577c	fabH	Rv0533c	3-oxoacyl-(acyl carrier protein) synthase III	Involved in fatty acid biosynthesis. Catalyzes the condensation reaction of fatty acid synthesis by the addition to an acyl acceptor of two carbons from malonyl-ACP. KAS III catalyzes the first condensation reaction which initiates fatty acid synthesis and may therefore play a role in governing the total rate of fatty acid production. Possesses both acetoacetyl-ACP synthase and acetyl transacylas…	lipid metabolism	13	56.7	85.9	0.56	2946.7	4466.95	29.2	0.068	0.46575
BCG_0578c	menA	Rv0534c	1,4-dihydroxy-2-naphthoate octaprenyltransferase	Involved in menaquinone biosynthesis. Conversion of 1,4-dihydroxy-2-naphthoate (DHNA) to dimethylmenaquinone (DMK). Attaches octaprenylpyrophosphate, a membrane-bound 40-carbon side chain to DHNA. The conversion of DHNA to DMK proceeds in three stages: the removal of the carboxyl group of DHNA as CO2, the attachment of the isoprenoid side chain, and a quinol-to-quinone oxidation, which is thought…	intermediary metabolism and respiration	20	566.8	548	-0.05	45344.7	43840.8	-18.8	0.56	1
BCG_0579	pnp	Rv0535	5'-methylthioadenosine phosphorylase	Phosphorylates 5'-methylthioadenosin [catalytic activity: 5'-methylthioadenosine + phosphate = adenine + 5-methylthio-D-ribose 1-phosphate].	intermediary metabolism and respiration	7	65.2	34.3	-0.84	1826.9	960.04	-31	0.28	0.83577
BCG_0580	galE3	Rv0536	putative udp-glucose 4-epimerase galE3	Possibly involved in galactose metabolism [catalytic activity: UDP-glucose = UDP-galactose].	intermediary metabolism and respiration	14	336.5	406.2	0.27	18843.3	22748.6	69.7	0.13	0.61455
BCG_0581c	-	Rv0537c	putative integral membrane protein	Unknown	cell wall and cell processes	10	368.9	358.4	-0.04	14754.8	14335.4	-10.5	0.81	1
BCG_0582	-	Rv0538	hypothetical protein BCG_0582	Unknown	cell wall and cell processes	22	96.7	115.2	0.24	8507.8	10139.1	18.5	0.26	0.81549
BCG_0583	-	Rv0539	putative dolichyl-phosphate sugar synthase	Substrate (sugar) unknown [catalytic activity: NDP-sugar + dolichyl phosphate = NDP + dolichyl sugar phosphate].	intermediary metabolism and respiration	4	0	0	0	0	0	0	1	1
BCG_0584	-	Rv0540	hypothetical protein BCG_0584	Function unknown	conserved hypotheticals	5	246.7	168.6	-0.54	4933.4	3372.09	-78.1	0.17	0.68138
BCG_0585c	-	Rv0541c	putative integral membrane protein	Unknown	cell wall and cell processes	9	54.7	56.7	0.05	1968.7	2040.69	2	0.85	1
BCG_0586c	menE	Rv0542c	O-succinylbenzoic acid--CoA ligase	Involved in menaquinone biosynthesis. O-succinylbenzoic acid (OSB) to O-succinylbenzoyl-CoA (OSB-CoA) [catalytic activity: ATP + O-succinylbenzoate + CoA = AMP + diphosphate + O-succinylbenzoyl-CoA].	intermediary metabolism and respiration	14	237.5	212.6	-0.16	13302.3	11905.2	-24.9	0.43	0.96995
BCG_0587c	-	Rv0543c	hypothetical protein BCG_0587c	Function unknown	conserved hypotheticals	4	462.2	395.7	-0.22	7395	6331.92	-66.4	0.06	0.43113
BCG_0588c	-	Rv0544c	putative transmembrane protein	Unknown	cell wall and cell processes	1	0	0	0	0	0	0	1	1
BCG_0589c	pitA	Rv0545c	putative low-affinity inorganic phosphate transporter integral membrane protein pitA	Involved in low-affinity inorganic phosphate transport across the membrane. Responsible for the translocation of the substrate across the membrane.	cell wall and cell processes	17	296.2	261	-0.18	20143.1	17746.2	-35.2	0.35	0.9118
BCG_0590c	-	Rv0546c	hypothetical protein BCG_0590c	Function unknown	conserved hypotheticals	3	52.6	64.8	0.28	630.7	777.7	12.3	0.6	1
BCG_0591c	-	Rv0547c	short chain dehydrogenase	Function unknown; probably involved in cellular metabolism.	intermediary metabolism and respiration	7	238.3	283.7	0.25	6671	7942.94	45.4	0.41	0.95033
BCG_0592c	menB	Rv0548c	naphthoate synthase	Involved in menaquinone biosynthesis. Convert O-succinylbenzoyl-CoA (OSB-CoA) to 1,4-dihydroxy-2-naphthoic acid (DHNA) [catalytic activity: O-succinylbenzoyl-CoA = 1,4-dihydroxy-2-naphthoate + CoA].	intermediary metabolism and respiration	9	25.1	35	0.41	902.4	1260.29	9.9	0.18	0.69947
BCG_0594c	-	Rv0549c	hypothetical protein BCG_0594c	Unknown	virulence, detoxification, adaptation	5	62.1	83.5	0.4	1242.9	1670.33	21.4	0.37	0.9243
BCG_0595c	-	Rv0550c	hypothetical protein BCG_0595c	Unknown	virulence, detoxification, adaptation	3	184.1	186.1	0.02	2209.8	2233.69	2	0.99	1
BCG_0596c	fadD8	Rv0551c	acyl-CoA synthetase	Function unknown, but involved in lipid degradation.	lipid metabolism	5	11.4	3.7	-0.91	227.8	74.33	-7.7	0.071	0.47477
BCG_0597	-	Rv0552	hypothetical protein BCG_0597	Function unknown	conserved hypotheticals	4	98.6	111.6	0.17	1577	1784.83	13	0.76	1
BCG_0598	menC	Rv0553	O-succinylbenzoate synthase	Possibly involved in menaquinone biosynthesis. Catalyzes a syn cycloisomerization [catalytic activity: 2,5-dihydro-5-oxofuran-2-acetate = cis,cis-hexadienedioate].	intermediary metabolism and respiration	11	95.1	104.6	0.13	4182.3	4600.78	9.5	0.66	1
BCG_0599	bpoC	Rv0554	putative peroxidase bpoC (non-haem peroxidase)	Supposedly involved in detoxification reactions.	virulence, detoxification, adaptation	11	146.8	159.5	0.12	6459.1	7019.88	12.7	0.46	0.99612
BCG_0600	menD	Rv0555	2-succinyl-6-hydroxy-2,4-cyclohexadiene-1-carboxylic acid synthase/2-oxoglutarate decarboxylase	Involved in menaquinone biosynthesis (at the first step) [catalytic activity 1: isochorismate + 2-ketoglutarate = 2-succinyl-6-hydroxy-2,4-cyclohexadiene-1-carboxylate + pyruvate + CO(2)] [catalytic activity 2: 2-oxoglutarate = succinate semialdehyde + CO(2)].	intermediary metabolism and respiration	28	105.5	133	0.32	11813.4	14899.1	27.6	0.26	0.81549
BCG_0601	-	Rv0556	putative transmembrane protein	Unknown	cell wall and cell processes	9	495.2	410.8	-0.27	17828.2	14788.9	-84.4	0.028	0.30568
BCG_0602	pimB	Rv0557	mannosyltransferase pimB	Involved in lipomannan (LM) biosynthesis	lipid metabolism	19	390.8	442.2	0.18	29703.3	33608.1	51.4	0.18	0.69947
BCG_0603	ubiE	Rv0558	ubiquinone/menaquinone biosynthesis methyltransferase	Involved in menaquinone biosynthesis (at the last step) converts DMKH2 into MKH2 [catalytic activity: S-adenosyl-L-methionine + demethylmenaquinol = S-adenosyl-L-homocysteine + menaquinol].	intermediary metabolism and respiration	14	703.9	634.7	-0.15	39418.5	35545.6	-69.2	0.15	0.65071
BCG_0604c	-	Rv0559c	putative secreted protein	Unknown	cell wall and cell processes	3	5.2	2.8	-0.39	62.8	33.44	-2.4	0.85	1
BCG_0605c	-	Rv0560c	putative benzoquinone methyltransferase	Possibly causes methylation	intermediary metabolism and respiration	12	30.6	20.2	-0.5	1470.1	971.33	-10.4	0.048	0.38952
BCG_0606c	-	Rv0561c	putative oxidoreductase	Function unknown; probably involved in cellular metabolism.	intermediary metabolism and respiration	17	90.4	76.4	-0.23	6148.3	5196.83	-14	0.31	0.87135
BCG_0607	grcC1	Rv0562	putative polyprenyl-diphosphate synthase grcC1	Possibly supplies polyprenyl diphosphate.	intermediary metabolism and respiration	11	60.1	52.4	-0.18	2645.9	2307.75	-7.7	0.47	0.99702
BCG_0608	htpX	Rv0563	heat shock protein HtpX	Possibly involved in adaptation. Hydrolizes specific peptides and/or proteins.	virulence, detoxification, adaptation	14	26.4	8.7	-1.19	1479.6	489.14	-17.7	0.018	0.25226
BCG_0609c	gpdA1	Rv0564c	NAD(P)H-dependent glycerol-3-phosphate dehydrogenase	Involved in de novo phospholipid biosynthesis; glycerol-3 phosphate formation [catalytic activity: SN-glycerol 3-phosphate + NAD(P)+ = glycerone phosphate + NAD(P)H].	lipid metabolism	10	65	80.1	0.28	2599.9	3205.36	15.1	0.15	0.65071
BCG_0610c	-	Rv0565c	putative monooxygenase	Function unknown; probably involved in cellular metabolism.	intermediary metabolism and respiration	22	69.7	67.2	-0.05	6133	5914.34	-2.5	0.78	1
BCG_0611c	-	Rv0566c	nucleotide-binding protein	Function unknown	conserved hypotheticals	3	140.6	139.5	-0.01	1687.1	1674.4	-1.1	0.94	1
BCG_0612	-	Rv0567	putative methyltransferase/methylase	Causes methylation	intermediary metabolism and respiration	11	8.9	6	-0.33	391.2	264.57	-2.9	0.36	0.9167
BCG_0613	cyp135B1	Rv0568	putative cytochrome p450 135b1 cyp135B1	Cytochromes P450 are a group of heme-thiolate monooxygenases. They oxidize a variety of structurally unrelated compounds, including steroids, fatty acids, and xenobiotics.	intermediary metabolism and respiration	19	166.7	166.4	0	12672.1	12646.2	-0.3	0.97	1
BCG_0614	-	Rv0569	hypothetical protein BCG_0614	Function unknown	conserved hypotheticals	2	7.2	6.4	-0.1	57.9	51.43	-0.8	0.95	1
BCG_0615	nrdZ	Rv0570	putative ribonucleoside-diphosphate reductase large subunit nrdZ	Involved in the DNA replication pathway (at the first reaction). Provides the precursors necessary for DNA synthesis [catalytic activity: 2'-deoxyribonucleoside diphosphate + oxidized thioredoxin + H2O = ribonucleoside diphosphate + reduced thioredoxin].	information pathways	22	58.4	53.8	-0.11	5141.9	4731.63	-4.7	0.55	1
BCG_0616c	-	Rv0571c	hypothetical protein BCG_0616c	Function unknown	conserved hypotheticals	18	213.6	179.5	-0.24	15376.7	12923	-34.1	0.36	0.9167
BCG_0617c	-	Rv0572c	hypothetical protein BCG_0617c	Unknown	conserved hypotheticals	3	0	0	0	0	0	0	1	1
BCG_0618c	-	Rv0573c	nicotinate phosphoribosyltransferase	Involved in NAD salvage. Phosphoribosylation of nicotinic acid. [catalytic activity: nicotinate + 5-phosphoribosyl 1-pyrophosphate = nicotinate mononucleotide + diphosphate]	intermediary metabolism and respiration	21	41	48.8	0.23	3447.6	4101.05	7.8	0.32	0.8764
BCG_0619c	-	Rv0574c	hypothetical protein BCG_0619c	Function unknown	conserved hypotheticals	5	26.2	18.6	-0.4	524.3	371.56	-7.6	0.49	1
BCG_0620c	-	Rv0575c	hypothetical protein BCG_0620c	Function unknown; probably involved in cellular metabolism.	intermediary metabolism and respiration	7	64.9	68.2	0.07	1818	1910.87	3.3	0.85	1
BCG_0621	-	Rv0576	ArsR family transcriptional regulator	Involved in transcriptional mechanism.	regulatory proteins	12	172	166.1	-0.05	8254	7972.78	-5.9	0.78	1
BCG_0622	TB27.3	Rv0577	hypothetical protein BCG_0622	Function unknown. Involved in ability to absorb neutral red stain.	conserved hypotheticals	7	365.2	333.7	-0.13	10226.2	9344.39	-31.5	0.64	1
BCG_0623c	PE_PGRS7	Rv0578c	PE-PGRS family protein	Function unknown	PE/PPE	37	141.3	158.9	0.16	20916.3	23521.8	17.6	0.31	0.87135
BCG_0624	-	Rv0579	hypothetical protein BCG_0624	Function unknown	conserved hypotheticals	2	230.2	114.2	-0.98	1841.7	913.73	-116	0.013	0.21769
BCG_0625c	-	Rv0580c	hypothetical protein BCG_0625c	Function unknown	conserved hypotheticals	2	200.2	227.4	0.18	1601.8	1819.37	27.2	0.94	1
BCG_0626	-	Rv0581	hypothetical protein BCG_0626	Unknown	virulence, detoxification, adaptation	1	438.3	337.3	-0.37	1753.2	1349.37	-101	0.37	0.9243
BCG_0627	-	Rv0582	hypothetical protein BCG_0627	Unknown	virulence, detoxification, adaptation	1	39.8	58.8	0.51	159.3	235.31	19	0.79	1
BCG_0628c	lpqN	Rv0583c	putative lipoprotein lpqN	Unknown	cell wall and cell processes	4	309.8	499.6	0.68	4956.8	7992.84	189.8	0.24	0.79704
BCG_0629	-	Rv0584	hypothetical protein BCG_0629	Unknown	cell wall and cell processes	24	57.4	82.6	0.49	5509.3	7932.85	25.2	0.035	0.33902
BCG_0630c	-	Rv0585c	putative integral membrane protein	Unknown	cell wall and cell processes	15	488.7	483.1	-0.02	29324.3	28986.1	-5.6	0.89	1
BCG_0631	-	Rv0586	GntR family transcriptional regulator	Involved in transcriptional mechanism.	regulatory proteins	5	97.9	45	-1.04	1957.6	899.02	-52.9	0.15	0.65071
BCG_0632	yrbE2A	Rv0587	integral membrane protein YrbE2a	Unknown	virulence, detoxification, adaptation	13	71.7	74.1	0.04	3730.7	3852.03	2.3	0.96	1
BCG_0633	yrbE2B	Rv0588	integral membrane protein YrbE2b	Unknown	virulence, detoxification, adaptation	10	64.5	60.1	-0.09	2578.2	2405.52	-4.3	0.81	1
BCG_0634	mce2A	Rv0589	mce-family protein mce2A	Unknown, but thought to be involved in host cell invasion.	virulence, detoxification, adaptation	11	37.7	72.8	0.87	1658	3205.29	35.2	0.06	0.43113
BCG_0635	mce2B	Rv0590	mce-family protein mce2B	Unknown, but thought to be involved in host cell invasion.	virulence, detoxification, adaptation	2	200.4	184	-0.12	1603.3	1472.37	-16.4	0.61	1
BCG_0636	mce2C	Rv0591	mce-family protein mce2C	Unknown, but thought to be involved in host cell invasion.	virulence, detoxification, adaptation	9	31.3	22	-0.43	1127.4	792.73	-9.3	0.35	0.9118
BCG_0637	mce2Da	Rv0592	mce-family protein mce2Da	Unknown, but thought to be involved in host cell invasion.	virulence, detoxification, adaptation	10	137.1	140.2	0.03	5485.5	5606.69	3	0.94	1
BCG_0639	lprL	Rv0593	mce family lipoprotein LprL	Unknown, but thought to be involved in host cell invasion.	cell wall and cell processes	8	107.2	94.9	-0.17	3429.3	3038.06	-12.2	0.66	1
BCG_0640	mce2F	Rv0594	mce-family protein mce2F	Unknown, but thought involved in host cell invasion.	virulence, detoxification, adaptation	13	360.6	406.3	0.17	18749.6	21127.3	45.7	0.31	0.87135
BCG_0641c	-	Rv0595c	hypothetical protein BCG_0641c	Unknown	virulence, detoxification, adaptation	1	0	0	0	0	0	0	1	1
BCG_0642c	-	Rv0596c	hypothetical protein BCG_0642c	Unknown	virulence, detoxification, adaptation	2	41.9	53.1	0.31	335.2	424.85	11.2	0.67	1
BCG_0643c	-	Rv0597c	hypothetical protein BCG_0643c	Function unknown	conserved hypotheticals	3	154.6	116.8	-0.39	1854.7	1401.02	-37.8	0.4	0.94376
BCG_0644c	-	Rv0598c	hypothetical protein BCG_0644c	Unknown	virulence, detoxification, adaptation	2	32.7	38.4	0.2	261.9	307.51	5.7	0.73	1
BCG_0645c	-	Rv0599c	hypothetical protein BCG_0645c	Unknown	virulence, detoxification, adaptation	3	157.5	135.6	-0.21	1889.8	1627.26	-21.9	0.72	1
BCG_0646c	-	Rv0600c	putative two component sensor kinase	Sensor part of a two component regulatory system.	regulatory proteins	8	58.9	52.8	-0.15	1886.2	1688.79	-6.2	0.68	1
BCG_0647c	-	Rv0601c	putative two component sensor kinase (first part)	Sensor part of a two component regulatory system.	regulatory proteins	6	567.5	624	0.14	13619.6	14975	56.5	0.33	0.8896
BCG_0648c	tcrA	Rv0602c	putative two component DNA binding transcriptional regulatory protein tcrA	Sensor part of a two component regulatory system.	regulatory proteins	9	63.7	77.7	0.27	2292.1	2795.59	14	0.28	0.83577
BCG_0649	-	Rv0603	hypothetical protein BCG_0649	Unknown	cell wall and cell processes	4	117.5	161	0.44	1880.4	2576.28	43.5	0.16	0.6663
BCG_0650	lpqO	Rv0604	putative lipoprotein lpqO	Unknown	cell wall and cell processes	20	32.4	32.7	0.01	2592.5	2612.69	0.3	0.96	1
BCG_0651	-	Rv0605	putative resolvase	Prevents the cointegration of foreign DNA before integration into the chromosome.	insertion seqs and phages	8	0	0	0	0	0	0	1	1
BCG_0652	-	0	putative transposase			8	231.5	262.9	0.18	7407.9	8414.17	31.4	0.3	0.85913
BCG_0653	-	Rv0607	hypothetical protein BCG_0653	Unknown	conserved hypotheticals	3	41.8	50.1	0.23	501.6	600.98	8.3	0.59	1
BCG_0654	-	Rv0608	hypothetical protein BCG_0654	Unknown	virulence, detoxification, adaptation	2	0	0	0	0	0	0	1	1
BCG_0655	-	Rv0609	hypothetical protein BCG_0655	Unknown	virulence, detoxification, adaptation	7	0	0	0	0	0	0	1	1
BCG_0656	-	Rv0609A	hypothetical protein BCG_0656	Function unknown	conserved hypotheticals	2	0	0	0	0	0	0	1	1
BCG_0657c	-	Rv0610c	hypothetical protein BCG_0657c	Unknown	conserved hypotheticals	15	103.2	78.9	-0.37	6193.4	4734.91	-24.3	0.026	0.2987
BCG_0658c	-	Rv0611c	hypothetical protein BCG_0658c	Unknown	conserved hypotheticals	4	1.9	0	-0.47	30.7	0	-1.9	0.49	1
BCG_0659	-	Rv0612	hypothetical protein BCG_0659	Function unknown	conserved hypotheticals	12	377.3	303.7	-0.31	18112.1	14575.7	-73.7	0.068	0.46575
BCG_0660c	-	Rv0613c	hypothetical protein BCG_0660c	Unknown	conserved hypotheticals	35	564	507.7	-0.15	78958	71081.5	-56.3	0.035	0.33902
BCG_0661	-	Rv0614	hypothetical protein BCG_0661	Function unknown	conserved hypotheticals	7	21.6	26.4	0.24	605.6	738.05	4.7	0.55	1
BCG_0662	-	Rv0615	putative integral membrane protein	Unknown	cell wall and cell processes	4	0	0	0	0	0	0	1	1
BCG_0663A	-	Rv0616A	antitoxin	Unknown	virulence, detoxification, adaptation	0	0	0	0	0	0	0	1	1
BCG_0663c	-	0	hypothetical protein BCG_0663c			3	0	0	0	0	0	0	1	1
BCG_0664	-	Rv0617	hypothetical protein BCG_0664	Unknown	virulence, detoxification, adaptation	1	0	0	0	0	0	0	1	1
BCG_0665	galT	0	putative galactose-1-phosphate uridylyltransferase galT			15	141.4	160.4	0.18	8485	9624.63	19	0.32	0.8764
BCG_0666	galK	Rv0620	galactokinase	Involved in galactose metabolism (leloir pathway) (at the first reaction) [catalytic activity: ATP + D-galactose = ADP + D-galactose 1-phosphate].	intermediary metabolism and respiration	10	66	46.2	-0.47	2641.9	1846.16	-19.9	0.49	1
BCG_0667	-	Rv0621	hypothetical protein BCG_0667	Unknown	cell wall and cell processes	7	58.5	43.7	-0.38	1639.3	1224.62	-14.8	0.2	0.74077
BCG_0668	-	Rv0622	hypothetical protein BCG_0668	Unknown	cell wall and cell processes	4	26.1	21.4	-0.24	417.9	341.9	-4.7	0.59	1
BCG_0669	-	Rv0623	hypothetical protein BCG_0669	Unknown	virulence, detoxification, adaptation	0	0	0	0	0	0	0	1	1
BCG_0670	-	Rv0624	hypothetical protein BCG_0670	Unknown	virulence, detoxification, adaptation	1	444.8	342.5	-0.37	1779.3	1370.11	-102.3	0.15	0.65071
BCG_0671c	-	Rv0625c	putative transmembrane protein	Unknown	cell wall and cell processes	7	0	0	0	0	0	0	1	1
BCG_0672	-	Rv0626	hypothetical protein BCG_0672	Possible ribonuclease	virulence, detoxification, adaptation	0	0	0	0	0	0	0	1	1
BCG_0673	-	Rv0627	hypothetical protein BCG_0673	Unknown	virulence, detoxification, adaptation	4	206.8	206.6	0	3309.3	3306.35	-0.2	0.99	1
BCG_0674c	-	Rv0628c	hypothetical protein BCG_0674c	Function unknown	conserved hypotheticals	19	214	216.7	0.02	16265.5	16466	2.6	0.92	1
BCG_0675c	recD	Rv0629c	putative exonuclease V (alpha chain) recD	Involved in homologous recombination.	information pathways	16	280.8	540.4	0.93	17972.9	34582.5	259.5	0.053	0.40358
BCG_0677c	recBa	Rv0630c	putative exonuclease V subunit beta recBa	Involved in homologous recombination.	information pathways	37	362.6	567.9	0.64	53663.9	84051.5	205.3	0.044	0.37557
BCG_0678c	recC	Rv0631c	putative exonuclease V (gamma chain) recC	Involved in homologous recombination.	information pathways	48	98.3	82.4	-0.24	18868.7	15812.9	-15.9	0.059	0.42705
BCG_0679c	echA3	Rv0632c	enoyl-CoA hydratase	Could possibly oxidize fatty acids using specific components [catalytic activity: (3S)-3-hydroxyacyl-CoA = trans-2(or 3)-enoyl-CoA + H(2)O].	lipid metabolism	14	0	0	0	0	0	0	1	1
BCG_0680c	-	Rv0633c	hypothetical protein BCG_0680c	Unknown	cell wall and cell processes	6	0	0	0	0	0	0	1	1
BCG_0681c	-	Rv0634c	putative glyoxalase II	Thought to be involved in glyoxal pathway. Thiolesterase that catalyses the hydrolysis of S-D-lactoyl-glutathione to form glutathione and D-lactic acid [catalytic activity: (S)-(2-hydroxyacyl)glutathione + H2O = glutathione + a 2-hydroxy acid anion].	virulence, detoxification, adaptation	7	0	0	0	0	0	0	1	1
BCG_0682	-	Rv0634A	hypothetical protein BCG_0682	Unknown	conserved hypotheticals	0	0	0	0	0	0	0	1	1
BCG_0683	rpmG	Rv0634B	50S ribosomal protein L33	Involved in translation mechanism	information pathways	0	0	0	0	0	0	0	1	1
BCG_0684	-	Rv0635	(3R)-hydroxyacyl-ACP dehydratase subunit HadA	Involved in fatty acid synthesis type II (fas-II)	intermediary metabolism and respiration	8	0	0	0	0	0	0	1	1
BCG_0685	-	Rv0636	(3R)-hydroxyacyl-ACP dehydratase subunit HadB	Involved in fatty acid synthesis type II (fas-II)	intermediary metabolism and respiration	11	0	0	0	0	0	0	1	1
BCG_0686	-	Rv0637	(3R)-hydroxyacyl-ACP dehydratase subunit HadC	Involved in fatty acid synthesis type II (fas-II)	intermediary metabolism and respiration	4	0	0	0	0	0	0	1	1
BCG_0687	secE	Rv0638	preprotein translocase subunit SecE	Essential for protein export.	cell wall and cell processes	1	0	0	0	0	0	0	1	1
BCG_0688	nusG	Rv0639	transcription antitermination protein NusG	Influences transcription termination and antitermination. Acts as a component of the transcription complex, and interacts with the termination factor rho and RNA polymerase.	information pathways	4	0	0	0	0	0	0	1	1
BCG_0689	rplK	Rv0640	50S ribosomal protein L11	This protein binds directly to 23S ribosomal RNA.	information pathways	5	0	0	0	0	0	0	1	1
BCG_0690	rplA	Rv0641	50S ribosomal protein L1	This protein binds directly to 23S ribosomal RNA and is located in the neighborhood of the site where elongation factor TU is bound to the ribosome.	information pathways	4	0	0	0	0	0	0	1	1
BCG_0691c	mmaA4	Rv0642c	methoxy mycolic acid synthase	Involved in mycolic acids modification. Catalyzes unusual S-adenosyl-methionine-dependent transformation of a cis-olefin mycolic acid into a secondary alcohol. Catalyzes introduction of a hydroxyl group at the distal position on mycolic acid chains to produce the hydroxyl mycolate. Mycolic acids represent a major constituent of the mycobacterial cell wall complex. Methyl transfer results in forma…	lipid metabolism	12	337.6	357.8	0.08	16204.8	17174.1	20.2	0.67	1
BCG_0692c	mmaA3	Rv0643c	methoxy mycolic acid synthase	Involved in mycolic acids modification. Catalyzes unusual S-adenosyl-methionine-dependent transformation of a cis-olefin mycolic acid into a secondary alcohol. Catalyzes introduction of a hydroxyl group at the distal position on mycolic acid chains to produce the hydroxyl mycolate. Mycolic acids represent a major constituent of the mycobacterial cell wall complex. Methyl transfer results in forma…	lipid metabolism	14	84.8	66.1	-0.34	4748.6	3703.63	-18.7	0.036	0.34118
BCG_0693c	mmaA2	Rv0644c	methoxy mycolic acid synthase	Involved in mycolic acids modification. Catalyzes unusual S-adenosyl-methionine-dependent transformation of a cis-olefin mycolic acid into a secondary alcohol. Catalyzes introduction of a hydroxyl group at the distal position on mycolic acid chains to produce the hydroxyl mycolate. Mycolic acids represent a major constituent of the mycobacterial cell wall complex. Methyl transfer results in forma…	lipid metabolism	17	398	386.6	-0.04	27065.5	26286.6	-11.5	0.66	1
BCG_0694c	mmaA1	Rv0645c	methoxy mycolic acid synthase	Involved in mycolic acids modification. Catalyzes unusual S-adenosyl-methionine-dependent transformation of a cis-olefin mycolic acid into a secondary alcohol. Catalyzes introduction of a hydroxyl group at the distal position on mycolic acid chains to produce the hydroxyl mycolate. Mycolic acids represent a major constituent of the mycobacterial cell wall complex. Methyl transfer results in forma…	lipid metabolism	11	139.5	93.5	-0.55	6136.3	4116.1	-45.9	0.0118	0.2053
BCG_0695c	lipG	Rv0646c	putative lipase/esterase lipG	Function unknown; lipolytic enzyme involved in cellular metabolism.	intermediary metabolism and respiration	13	192.2	209.3	0.12	9996.2	10883.4	17.1	0.55	1
BCG_0696c	-	Rv0647c	hypothetical protein BCG_0696c	Function unknown	conserved hypotheticals	11	105.5	114.4	0.11	4642	5033.19	8.9	0.78	1
BCG_0697	-	Rv0648	Alpha-mannosidase	Alpha-mannosidase activity: hydrolysis of terminal, non-reducing alpha-D-mannose residues in alpha-D-mannosides.	intermediary metabolism and respiration	22	370	360.4	-0.04	32556.9	31718.7	-9.5	0.66	1
BCG_0698	fabD2	Rv0649	putative malonyl coa-acyl carrier protein transacylase fabD2	Involved in lipid metabolism; fatty acid biosynthesis [catalytic activity: malonyl-CoA + [acyl-carrier protein] = CoA + malonyl-[acyl-carrier protein]].	lipid metabolism	6	394.1	447.1	0.18	9458.6	10731.5	53	0.47	0.99702
BCG_0699	-	Rv0650	putative sugar kinase	Function unknown; probably involved in specific sugar metabolism or regulation.	intermediary metabolism and respiration	8	60.5	56.9	-0.08	1936.1	1822.25	-3.6	0.8	1
BCG_0700	rplJ	Rv0651	50S ribosomal protein L10	Involved in translation mechanisms.	information pathways	5	336.9	260.2	-0.37	6738.9	5203.99	-76.7	0.14	0.63815
BCG_0701	rplL	Rv0652	50S ribosomal protein L7/L12	Involved in translation mechanisms: seems to be the binding site for several of the factors involved in protein synthesis and appears to be essential for accurate translation.	information pathways	2	152.2	185.1	0.27	1217.7	1480.76	32.9	0.3	0.85913
BCG_0702c	-	Rv0653c	TetR family transcriptional regulator	Involved in transcriptional mechanism.	regulatory proteins	10	131.1	196.4	0.57	5244.7	7855.98	65.3	0.023	0.28141
BCG_0703	-	Rv0654	putative dioxygenase	Function unknown; probably involved in cellular metabolism.	intermediary metabolism and respiration	23	28	18.9	-0.47	2580	1740.57	-9.1	0.24	0.79704
BCG_0704	mkl	Rv0655	putative ribonucleotide-transport ATP-binding protein ABC transporter mkl	Thought to be involved in active transport of ribonucleotide across the membrane. Responsible for energy coupling to the transport system.	cell wall and cell processes	12	0	0	0	0	0	0	1	1
BCG_0705c	-	Rv0656c	hypothetical protein BCG_0705c	Unknown	virulence, detoxification, adaptation	7	38.9	38	-0.03	1088.2	1062.98	-0.9	0.9	1
BCG_0706c	-	Rv0657c	hypothetical protein BCG_0706c	Unknown	virulence, detoxification, adaptation	1	0	0	0	0	0	0	1	1
BCG_0707c	-	Rv0658c	putative integral membrane protein	Unknown. Supposedly involved in stationary-phase survival.	cell wall and cell processes	3	0	0	0	0	0	0	1	1
BCG_0708c	-	Rv0659c	hypothetical protein BCG_0708c	Function unknown	virulence, detoxification, adaptation	7	266.5	259	-0.04	7460.9	7251.73	-7.5	0.87	1
BCG_0709c	-	Rv0660c	hypothetical protein BCG_0709c	Function unknown	virulence, detoxification, adaptation	3	518	462.4	-0.16	6216.2	5549.04	-55.6	0.57	1
BCG_0710c	-	Rv0661c	hypothetical protein BCG_0710c	Unknown	virulence, detoxification, adaptation	4	3.5	1.1	-0.47	55.3	17.69	-2.4	0.74	1
BCG_0711c	-	Rv0662c	hypothetical protein BCG_0711c	Unknown	virulence, detoxification, adaptation	3	103.9	110.2	0.08	1246.5	1322.46	6.3	0.75	1
BCG_0712	atsD	Rv0663	putative arylsulfatase atsD	Thought to play an important role in the mineralization of sulfates [catalytic activity: a phenol sulfate + H2O = a phenol + sulfate].	intermediary metabolism and respiration	28	124.5	132.3	0.08	13944.2	14813.6	7.8	0.56	1
BCG_0713	-	Rv0664	hypothetical protein BCG_0713	Unknown	virulence, detoxification, adaptation	4	136.6	150.7	0.14	2185.1	2411.87	14.2	0.86	1
BCG_0714	-	Rv0665	hypothetical protein BCG_0714	Unknown	virulence, detoxification, adaptation	3	72.8	48.5	-0.54	873.2	582.22	-24.2	0.45	0.988
BCG_0715	-	Rv0666	hypothetical protein BCG_0715	Unknown	cell wall and cell processes	3	110.2	63.3	-0.75	1322.1	759.74	-46.9	0.56	1
BCG_0716	rpoB	Rv0667	DNA-directed RNA polymerase subunit beta	Catalyzes the transcription of DNA into RNA using the four ribonucleoside triphosphates as substrates [catalytic activity: N nucleoside triphosphate = N diphosphate + {RNA}(N)].	information pathways	40	85.4	86	0.01	13667.1	13761.7	0.6	0.95	1
BCG_0717	rpoC	Rv0668	DNA-directed RNA polymerase subunit beta'	Catalyzes the transcription of DNA into RNA using the four ribonucleoside triphosphates as substrates [catalytic activity: N nucleoside triphosphate = N diphosphate + {RNA}(N)].	information pathways	43	79.5	92.4	0.2	13680.4	15888.9	12.8	0.24	0.79704
BCG_0718c	-	Rv0669c	putative hydrolase	Function unknown; hydrolytic enzyme probably involved in cellular metabolism.	intermediary metabolism and respiration	27	24	35.1	0.47	2594.4	3791.78	11.1	0.29	0.84519
BCG_0719	end	Rv0670	endonuclease IV	Involved in base excision repair. Endonuclease IV plays a role in DNA repair. It cleaves phosphodiester bonds at apurinic or apyrimidinic sites (AP sites) to produce new 5' ends that are base-free deoxyribose 5-phosphate residues [catalytic activity: endonucleolytic cleavage to 5'-phosphooligonucleotide end-products].	information pathways	5	0	0	0	0	0	0	1	1
BCG_0720	lpqP	Rv0671	putative lipoprotein lpqP	Unknown	cell wall and cell processes	12	15.4	11.2	-0.33	736.9	536.41	-4.2	0.27	0.82845
BCG_0721	fadE8	Rv0672	putative acyl-CoA dehydrogenase fadE8	Function unknown, but involved in lipid degradation.	lipid metabolism	16	1.4	0.1	-0.33	89.2	5.71	-1.3	0.15	0.65071
BCG_0722	echA4	Rv0673	enoyl-CoA hydratase	Could possibly oxidize fatty acids using specific components [catalytic activity: (3S)-3-hydroxyacyl-CoA = trans-2(or 3)-enoyl-CoA + H(2)O].	lipid metabolism	12	0	0	0	0	0	0	1	1
BCG_0723	-	Rv0674	hypothetical protein BCG_0723	Function unknown	conserved hypotheticals	14	0	0	0	0	0	0	1	1
BCG_0724	echA5	Rv0675	enoyl-CoA hydratase	Could possibly oxidize fatty acids using specific components [catalytic activity: (3S)-3-hydroxyacyl-CoA = trans-2(or 3)-enoyl-CoA + H(2)O].	lipid metabolism	13	282.4	219.2	-0.36	14687.1	11399.6	-63.2	0.028	0.30568
BCG_0725c	mmpL5	Rv0676c	putative transmembrane transport protein mmpL5	Unknown. Thought to be involved in fatty acid transport.	cell wall and cell processes	42	286.6	291.6	0.02	48157.1	48990.9	5	0.81	1
BCG_0726c	mmpS5	Rv0677c	putative membrane protein mmpS5	Unknown	cell wall and cell processes	2	34.8	13.1	-1.14	278.6	104.88	-21.7	0.28	0.83577
BCG_0727	-	Rv0678	hypothetical protein BCG_0727	Function unknown	conserved hypotheticals	6	139.2	145.7	0.06	3339.7	3496.52	6.5	0.89	1
BCG_0728c	-	Rv0679c	hypothetical protein BCG_0728c	Function unknown	conserved hypotheticals	7	4.6	3	-0.27	127.9	82.96	-1.6	0.39	0.94153
BCG_0729c	-	Rv0680c	putative transmembrane protein	Unknown	cell wall and cell processes	4	0	1.1	0.29	0	18.03	1.1	1	1
BCG_0730	-	Rv0681	TetR family transcriptional regulator	Involved in transcriptional mechanism.	regulatory proteins	2	0	0	0	0	0	0	1	1
BCG_0731	rpsL	Rv0682	30S ribosomal protein S12	Protein S12 is involved in the translation initiation step.	information pathways	7	0	0	0	0	0	0	1	1
BCG_0732	rpsG	Rv0683	30S ribosomal protein S7	Protein S7 binds specifically to part of the 3' end of 16S ribosomal RNA.	information pathways	8	0	0	0	0	0	0	1	1
BCG_0733	fusA1	Rv0684	elongation factor G	This protein promotes the GTP-dependent translocation of the nascent protein chain from the A-site to the P-site of the ribosome.	information pathways	19	8.3	24.5	1.15	630	1864.63	16.2	0.075	0.49318
BCG_0734	tuf	Rv0685	elongation factor Tu	This protein promotes the GTP-dependent binding of aminoacyl-tRNA to the A-site of ribosomes during protein biosynthesis.	information pathways	12	125.8	123.1	-0.03	6038.5	5908.19	-2.7	0.78	1
BCG_0735	-	Rv0686	hypothetical protein BCG_0735	Unknown	cell wall and cell processes	10	209	196.6	-0.09	8359	7862.41	-12.4	0.56	1
BCG_0736	fabG	Rv0687	3-ketoacyl-(acyl-carrier-protein) reductase	Function unknown; possibly involved in cellular metabolism.	intermediary metabolism and respiration	11	183.7	149	-0.29	8082.5	6557.04	-34.7	0.126	0.61455
BCG_0737	-	Rv0688	putative ferredoxin reductase	Ferredoxins are iron-sulfur proteins that transfer electrons in a wide variety of metabolic reactions.	intermediary metabolism and respiration	18	115.7	102.2	-0.17	8329.8	7361.07	-13.5	0.29	0.84519
BCG_0738c	-	Rv0689c	hypothetical protein BCG_0738c	Unknown	conserved hypotheticals	0	0	0	0	0	0	0	1	1
BCG_0739c	-	Rv0690c	hypothetical protein BCG_0739c	Function unknown	conserved hypotheticals	7	149.5	107.1	-0.46	4185.9	2998.97	-42.4	0.105	0.56826
BCG_0740c	-	Rv0691c	putative transcriptional regulatory protein	Involved in transcriptional mechanism	regulatory proteins	5	286.5	227.7	-0.32	5729.8	4554.52	-58.8	0.29	0.84519
BCG_0741	-	Rv0692	hypothetical protein BCG_0741	Function unknown	conserved hypotheticals	1	0	0	0	0	0	0	1	1
BCG_0742	pqqE	Rv0693	putative coenzyme PQQ synthesis protein E pqqE	Required for coenzyme pyrrolo-quinoline-quinone (PQQ) biosynthesis.	intermediary metabolism and respiration	10	235.7	240.4	0.03	9429.4	9615.86	4.7	0.81	1
BCG_0743	lldD1	Rv0694	putative L-lactate dehydrogenase (cytochrome) lldD1	Involved in respiration; catalyzes conversion of lactate into pyruvate [catalytic activity: (S)-lactate + 2 ferricytochrome C = pyruvate + 2 ferrocytochrome C].	intermediary metabolism and respiration	14	0	0	0	0	0	0	1	1
BCG_0744	-	Rv0695	hypothetical protein BCG_0744	Function unknown	conserved hypotheticals	5	46.1	4.1	-2.49	922.6	81.44	-42.1	0.034	0.33846
BCG_0745	-	Rv0696	putative membrane sugar transferase	Function unknown; probably involved in cellular metabolism.	intermediary metabolism and respiration	12	408.7	413.3	0.02	19616.3	19836.2	4.6	0.92	1
BCG_0746	-	Rv0697	putative dehydrogenase	Function unknown; probably involved in cellular metabolism.	intermediary metabolism and respiration	14	489.3	423.4	-0.21	27402.4	23708.4	-66	0.049	0.39121
BCG_0747	-	Rv0698	hypothetical protein BCG_0747	Function unknown	conserved hypotheticals	1	0	11.8	1.75	0	47.24	11.8	1	1
BCG_0748	-	0	hypothetical protein BCG_0748			2	28.3	57.7	0.91	226.7	461.33	29.3	0.23	0.78224
BCG_0749	-	Rv0699	hypothetical protein BCG_0749	Unknown	conserved hypotheticals	2	27.1	55.7	0.92	216.9	445.87	28.6	0.16	0.6663
BCG_0750	rpsJ	Rv0700	30S ribosomal protein S10	This protein is involved in the binding of tRNA to the ribosomes, and in the regulation of rRNA biosynthesis (by modulating the efficiency of transcriptional termination). Interacts with NUSB|Rv2533c.	information pathways	5	0	0	0	0	0	0	1	1
BCG_0751	rplC	Rv0701	50S ribosomal protein L3	This protein binds directly to 23S ribosomal RNA and may participate in the formation of the peptidyltransferase center of the ribosome.	information pathways	9	93.2	62.9	-0.53	3356.1	2264.27	-30.3	0.032	0.32763
BCG_0752	rplD	Rv0702	50S ribosomal protein L4	This protein binds directly and specifically to 23S rRNA.	information pathways	6	182.2	207.6	0.18	4372.4	4983.19	25.5	0.51	1
BCG_0753	rplW	Rv0703	50S ribosomal protein L23	Binds to a specific region on the 23S rRNA.	information pathways	4	49	48.5	-0.01	783.5	776.4	-0.4	0.98	1
BCG_0754	rplB	Rv0704	50S ribosomal protein L2	This protein is a primary 23S rRNA-binding protein. It has peptidyltransferase activity.	information pathways	10	390.8	357.6	-0.13	15633.1	14303.6	-33.2	0.41	0.95033
BCG_0755	rpsS	Rv0705	30S ribosomal protein S19	Protein S19 forms a complex with S13 that binds strongly to the 16S ribosomal RNA.	information pathways	5	111.5	124	0.15	2230.7	2479.13	12.4	0.57	1
BCG_0756	rplV	Rv0706	50S ribosomal protein L22	This protein binds specifically to 23S rRNA; its binding is stimulated by other ribosomal proteins, E.G., L4, L17, and L20. It is important during the early stages of 50S reconstitution.	information pathways	5	384.5	447.3	0.22	7689.9	8946.49	62.8	0.44	0.978
BCG_0757	rpsC	Rv0707	30S ribosomal protein S3	This protein is involved in the binding of initiator met-tRNA.	information pathways	5	32.3	24.8	-0.32	645	496.1	-7.4	0.4	0.94376
BCG_0758	rplP	Rv0708	50S ribosomal protein L16	This protein binds directly to 23S ribosomal RNA and is located at the a site of the peptidyltransferase center.	information pathways	1	5.5	8.9	0.4	22.2	35.72	3.4	0.75	1
BCG_0759	rpmC	Rv0709	50S ribosomal protein L29	Involved in translation mechanisms.	information pathways	0	0	0	0	0	0	0	1	1
BCG_0760	rpsQ	Rv0710	30S ribosomal protein S17	Protein S17 binds specifically to the 5' end of 16S ribosomal RNA.	information pathways	1	3.7	17.1	1.36	14.6	68.58	13.5	1	1
BCG_0761	atsA	Rv0711	putative arylsulfatase atsA	Thought to play an important role in the mineralization of sulfates [catalytic activity: a phenol sulfate + H2O = a phenol + sulfate].	intermediary metabolism and respiration	16	38.5	37.7	-0.03	2463.7	2413.01	-0.8	0.9	1
BCG_0762	-	Rv0712	hypothetical protein BCG_0762	Function unknown	conserved hypotheticals	3	29.2	21.3	-0.38	350	255.99	-7.8	0.56	1
BCG_0763	-	Rv0713	putative transmembrane protein	Unknown	cell wall and cell processes	14	189.1	179.2	-0.08	10587.1	10033.7	-9.9	0.62	1
BCG_0764	rplN	Rv0714	50S ribosomal protein L14	This protein binds directly to 23S ribosomal RNA.	information pathways	2	19.4	47.5	1.11	155.1	379.89	28.1	0.053	0.40358
BCG_0765	rplX	Rv0715	50S ribosomal protein L24	This protein is found in the ribonucleoprotein core and is involved in the early assembly of the 50S subunit. It is not involved in the functions of the mature 50S subunit.	information pathways	5	76.5	81.6	0.09	1529.5	1632.89	5.2	0.72	1
BCG_0766	rplE	Rv0716	50S ribosomal protein L5	This is one of 3 proteins that mediate the attachment of the 5S RNA into the large ribosomal subunit.	information pathways	5	22.1	18.1	-0.23	441.8	361.37	-4	0.45	0.988
BCG_0767	rpsN	Rv0717	30S ribosomal protein S14	Known to be required for the assembly of 30S particles and may also be responsible for determining the conformation of the 16S rRNA at the a site.	information pathways	0	0	0	0	0	0	0	1	1
BCG_0768	rpsH	Rv0718	30S ribosomal protein S8	Binds directly to the central domain of 16S ribosomal RNA.	information pathways	4	75.5	71.4	-0.08	1208.3	1141.83	-4.2	0.89	1
BCG_0769	rplF	Rv0719	50S ribosomal protein L6	This protein binds directly to 23S ribosomal RNA and is located at the aminoacyl-tRNA binding site of the peptidyltransferase center.	information pathways	6	153.9	118.7	-0.36	3693.6	2849.39	-35.2	0.16	0.6663
BCG_0770	rplR	Rv0720	50S ribosomal protein L18	This is one of 3 proteins that mediate the attachment of the 5S RNA into the large ribosomal subunit.	information pathways	4	47.9	69.4	0.49	766.2	1109.93	21.5	0.32	0.8764
BCG_0771	rpsE	Rv0721	30S ribosomal protein S5	Protein S5 is important in the assembly and function of the 30S ribosomal subunit.	information pathways	10	195.3	208.4	0.09	7811.8	8335.96	13.1	0.64	1
BCG_0772	rpmD	Rv0722	50S ribosomal protein L30	Involved ion translation mechanisms.	information pathways	1	18.6	33.1	0.69	74.5	132.36	14.5	0.45	0.988
BCG_0773	rplO	Rv0723	50S ribosomal protein L15	This protein binds directly to 23S ribosomal RNA.	information pathways	4	8.6	17.5	0.72	137.6	279.36	8.9	0.19	0.72339
BCG_0774	sppA	Rv0724	putative protease IV sppA (endopeptidase IV)	Involved in digestion of the cleaved signal peptides. This activity is necessary to maintain proper secretion of mature proteins across the membrane.	cell wall and cell processes	35	178.2	184.5	0.05	24944.9	25833.8	6.3	0.75	1
BCG_0775c	-	Rv0725c	hypothetical protein BCG_0775c	Function unknown	conserved hypotheticals	14	23.9	14.2	-0.59	1338.2	793.59	-9.7	0.27	0.82845
BCG_0776c	-	Rv0726c	hypothetical protein BCG_0776c	Possible methyltransferase	lipid metabolism	17	545	524.9	-0.05	37058.1	35691.3	-20.1	0.52	1
BCG_0777c	fucA	Rv0727c	L-fuculose-phosphate aldolase	Involved in fucose metabolism (at the third step) [catalytic activity: L-fuculose 1-phosphate = glycerone phosphate + (S)-lactaldehyde].	intermediary metabolism and respiration	7	147.1	164.3	0.16	4117.5	4600.92	17.3	0.68	1
BCG_0778c	serA2	Rv0728c	putative D-3-phosphoglycerate dehydrogenase serA2	Involved at the first committed step in the 'phosphorylated' pathway of L-serine biosynthesis. Catalyzes the oxidation of D-3-phosphoglycerate to 3-phosphohydroxypyruvate [catalytic activity: 3-phosphoglycerate + NAD(+) = 3-phosphohydroxypyruvate + NADH].	intermediary metabolism and respiration	18	1042.8	943.7	-0.14	75079.2	67947.2	-99.1	0.27	0.82845
BCG_0779	xylB	Rv0729	putative d-xylulose kinase xylB	Phosphorylates D-xylulose [catalytic activity: ATP + D-xylulose = ADP + D-xylulose 5-phosphate].	intermediary metabolism and respiration	7	748.3	559.8	-0.42	20951.8	15674.8	-188.5	0.032	0.32763
BCG_0780	-	Rv0730	hypothetical protein BCG_0780	Acetylation, substrate unknown	intermediary metabolism and respiration	9	376.8	327.5	-0.2	13565	11790.2	-49.3	0.128	0.61455
BCG_0781c	-	Rv0731c	hypothetical protein BCG_0781c	Possible methyltransferase	lipid metabolism	6	440.5	355.4	-0.31	10572.6	8530.18	-85.1	0.092	0.55594
BCG_0782	secY	Rv0732	preprotein translocase subunit SecY	Essential for protein export. Interacts with SECA|Rv3240c and SECE|Rv0638 to allow the translocation of proteins across the plasma membrane, by forming part of a channel.	cell wall and cell processes	14	25.9	15.5	-0.59	1451.3	868.25	-10.4	0.4	0.94376
BCG_0783	adk	Rv0733	adenylate kinase	This small ubiquitous enzyme is essential in intracellular nucleotide metabolism, in addition it has been found to act as both a nucleoside mono- and DI-phosphate kinase suggesting it may have a role in RNA and DNA biosynthesis [catalytic activity: ATP + AMP = ADP + ADP].	intermediary metabolism and respiration	5	74.6	58	-0.34	1492.5	1159.68	-16.6	0.42	0.95668
BCG_0784	mapA	Rv0734	methionine aminopeptidase	Removes the amino-terminal methionine from nascent proteins [catalytic activity: L-methionylpeptide + H2O = L-methionine + peptide].	intermediary metabolism and respiration	7	103.7	70.7	-0.52	2903	1979.3	-33	0.11	0.56826
BCG_0785	sigL	Rv0735	RNA polymerase sigma factor SigL	The sigma factor is an initiation factor that promotes attachment of the RNA polymerase to specific initiation sites and then is released.	information pathways	8	60.8	54.8	-0.14	1946.8	1754.81	-6	0.68	1
BCG_0786	-	Rv0736	hypothetical protein BCG_0786	Regulates negatively SIGL|Rv0735	information pathways	16	149.7	140.6	-0.09	9579.5	8997.41	-9.1	0.5	1
BCG_0787	-	Rv0737	putative transcriptional regulatory protein	Involved in transcriptional mechanism.	regulatory proteins	10	15.3	27.3	0.67	610.2	1091.8	12	0.027	0.30228
BCG_0788	-	Rv0738	hypothetical protein BCG_0788	Function unknown	conserved hypotheticals	5	3.9	5.3	0.22	77.4	106.48	1.5	0.95	1
BCG_0789	-	Rv0739	hypothetical protein BCG_0789	Function unknown	conserved hypotheticals	17	176.9	336.7	0.91	12031.4	22895.3	159.8	0.016	0.23682
BCG_0790	-	Rv0740	hypothetical protein BCG_0790	Function unknown	conserved hypotheticals	5	542.5	579.8	0.1	10850.1	11596.5	37.3	0.62	1
BCG_0791	-	0	putative transposase			3	52.5	65.9	0.3	629.5	790.74	13.4	0.55	1
BCG_0792	PE_PGRS8	Rv0742	PE-PGRS family protein	Function unknown	PE/PPE	10	28.9	25.4	-0.16	1157.1	1015.82	-3.5	0.72	1
BCG_0793c	-	Rv0743c	hypothetical protein BCG_0793c	Unknown	conserved hypotheticals	6	0	0	0	0	0	0	1	1
BCG_0794c	-	Rv0744c	putative transcriptional regulatory protein	Thought to be involved in transcriptional mechanism.	regulatory proteins	5	37.4	23.9	-0.55	748.6	478.96	-13.5	0.13	0.61455
BCG_0795	-	Rv0745	hypothetical protein BCG_0795	Function unknown	conserved hypotheticals	7	16.5	16.9	0.03	463.2	474.25	0.4	0.89	1
BCG_0796	PE_PGRS9	Rv0746	PE-PGRS family protein	Function unknown	PE/PPE	20	241.8	265.3	0.13	19344.1	21223	23.5	0.15	0.65071
BCG_0797	PE_PGRS10	Rv0747	PE-PGRS family protein	Function unknown	PE/PPE	27	35.9	32.4	-0.13	3877.1	3502.52	-3.5	0.45	0.988
BCG_0798	-	Rv0748	hypothetical protein BCG_0798	Unknown	virulence, detoxification, adaptation	1	0	0	0	0	0	0	1	1
BCG_0799	-	Rv0749	hypothetical protein BCG_0799	Unknown	virulence, detoxification, adaptation	8	643.6	752.2	0.22	20595	24071.9	108.7	0.14	0.63815
BCG_0800c	-	Rv0749A	hypothetical protein BCG_0800c	Unknown	conserved hypotheticals	2	0	0	0	0	0	0	1	1
BCG_0801	-	Rv0750	hypothetical protein BCG_0801	Function unknown	conserved hypotheticals	5	0	0	0	0	0	0	1	1
BCG_0802c	mmsB	Rv0751c	putative 3-hydroxyisobutyrate dehydrogenase mmsB	Catalyzes the NAD-dependent, reversible oxidation of 3-hydroxbutyrate to methylmalonate [catalytic activity: 3-hydroxy-2-methylpropanoate + NAD+ = 2-methyl-3-oxopropanoate + NADH].	intermediary metabolism and respiration	22	3	2.5	-0.09	261.1	220.61	-0.5	0.75	1
BCG_0803c	fadE9	Rv0752c	putative acyl-CoA dehydrogenase fadE9	Function unknown, but involved in lipid degradation.	lipid metabolism	18	181.9	259.6	0.5	13098.1	18689.1	77.7	0.0015	0.05439
BCG_0804c	mmsA	Rv0753c	putative methylmalonate-semialdehyde dehydrogenase mmsA	Plays a role in valine and pyrimidine metabolism. Binds fatty acyl-CoA [catalytic activity: 2-methyl-3-oxopropanoate + CoA + NAD+ = propanoyl-CoA + CO2 + NADH].	intermediary metabolism and respiration	19	72.1	83.5	0.2	5483.2	6347.07	11.4	0.32	0.8764
BCG_0805	PE_PGRS11	Rv0754	PE-PGRS family protein	Function unknown	PE/PPE	18	87	88	0.01	6265.1	6332.46	0.9	0.96	1
BCG_0806c	PPE12	Rv0755c	PPE family protein	Function unknown	PE/PPE	29	150.1	189.8	0.33	17411.6	22017.6	39.7	0.025	0.29231
BCG_0807c	-	0	putative transposase			3	15.2	7.7	-0.66	182	92.9	-7.4	0.29	0.84519
BCG_0808c	-	Rv0756c	hypothetical protein BCG_0808c	Unknown	conserved hypotheticals	9	0	0	0	0	0	0	1	1
BCG_0809	phoP	Rv0757	putative two component system response transcriptional positive regulator phoP	Involved in transcriptional mechanism. Part of the two component regulatory system PHOP/PHOQ. This protein is thought to be a positive regulator for the phosphate regulon, required for intracellular growth. Transcription of this operon is positively regulated by PHOB and PHOR|Rv0758 when phosphate is limited.	regulatory proteins	7	17.5	10.2	-0.56	488.7	285.02	-7.3	0.19	0.72339
BCG_0810	phoR	Rv0758	putative two component system response sensor kinase membrane associated phoR	Sensor part of a two component regulatory system. This protein is thought to be a sensor kinase for the phosphate regulon. Transcription of this operon is positively regulated by PHOB|Rv0757 and PHOR when phosphate is limited.	regulatory proteins	19	128.5	164.7	0.35	9768	12518.8	36.2	0.097	0.56057
BCG_0811c	-	Rv0759c	hypothetical protein BCG_0811c	Function unknown	conserved hypotheticals	7	37	51.5	0.43	1036.6	1440.88	14.4	0.39	0.94153
BCG_0812c	-	Rv0760c	hypothetical protein BCG_0812c	Function unknown	conserved hypotheticals	6	41.6	61.7	0.52	999	1480.44	20.1	0.16	0.6663
BCG_0813c	adhB	Rv0761c	putative zinc-containing alcohol dehydrogenase NAD dependant adhB	Thought to catalyze the reversible oxidation of ethanol to acetaldehyde with the concomitant reduction of NAD. Probably acts on primary or secondary alcohols or hemiacetals [catalytic activity: an alcohol + NAD+ = an aldehyde or ketone + NADH].	intermediary metabolism and respiration	22	93.8	90.5	-0.05	8258	7968.38	-3.3	0.74	1
BCG_0814c	-	Rv0762c	hypothetical protein BCG_0814c	Function unknown	conserved hypotheticals	5	19.9	16.4	-0.22	398.4	328.19	-3.5	0.79	1
BCG_0815c	-	Rv0763c	putative ferredoxin	Ferredoxins are iron-sulfur proteins that transfer electrons in a wide variety of metabolic reactions. Probably involved in electron transport for cytochrome P-450 system.	intermediary metabolism and respiration	1	42.1	4.4	-2.32	168.4	17.69	-37.7	0.34	0.89878
BCG_0816c	cyp51	Rv0764c	cytochrome P450 51 cyp51	Involved in sterol biosynthesis. Its precise biological substrate is not known. Catalyzes C14-demethylation of lanosterol, 24,25-dihydrolanosterol and obtusifoliol which is critical for ergosterol biosynthesis. It transforms lanosterol into 4,4'-dimethyl cholesta-8,14,24-triene-3-beta-ol.	intermediary metabolism and respiration	17	223.4	236.4	0.08	15192.7	16073.1	12.9	0.67	1
BCG_0817c	-	Rv0765c	short chain dehydrogenase	Function unknown; probably involved in cellular metabolism, possibly electron transfer.	intermediary metabolism and respiration	15	0	0	0	0	0	0	1	1
BCG_0818c	cyp123	Rv0766c	putative cytochrome P450 123 cyp123	Cytochromes P450 are a group of heme-thiolate monooxygenases. They oxidize a variety of structurally unrelated compounds, including steroids, fatty acids, and xenobiotics.	intermediary metabolism and respiration	13	34	25.4	-0.36	1770.4	1321.69	-8.6	0.44	0.978
BCG_0819c	-	Rv0767c	hypothetical protein BCG_0819c	Function unknown	conserved hypotheticals	9	14.6	49	1.46	526.3	1765.18	34.4	0.0143	0.23156
BCG_0820	aldA	Rv0768	putative aldehyde dehydrogenase NAD dependant aldA	Oxidizes a variety of aldehydes [catalytic activity: an aldehyde + NAD+ + H2O = an acid + NADH].	intermediary metabolism and respiration	8	87.6	111	0.33	2802.4	3551.78	23.4	0.28	0.83577
BCG_0821	-	Rv0769	short chain dehydrogenase	Function unknown; probably involved in cellular metabolism.	intermediary metabolism and respiration	10	39.1	25.7	-0.52	1564.5	1026.81	-13.4	0.4	0.94376
BCG_0822	-	Rv0770	putative dehydrogenase/reductase	Function unknown; 3-hydroxyisobutyrate dehydrogenase family protein probably involved in cellular metabolism.	intermediary metabolism and respiration	14	322.8	235.4	-0.45	18079.3	13181.8	-87.5	0.019	0.26072
BCG_0823	-	Rv0771	putative 4-carboxymuconolactone decarboxylase	Involved in aromatic hydrocarbons catabolism. Thought to be involved in the catabolism of protocatechuate to succinate-and acetyl-CoA in the beta-ketoadipate pathway (at the third step) [catalytic activity: 2-carboxy-5-oxo-2,5-dihydrofuran-2-acetate = 5-oxo-4,5-dihydrofuran-2-acetate + CO(2)].	intermediary metabolism and respiration	5	0	0	0	0	0	0	1	1
BCG_0824	purD	Rv0772	phosphoribosylamine--glycine ligase	Involved in de novo purine biosynthesis (at the second step) [catalytic activity: ATP + 5-phosphoribosylamine + glycine = ADP + phosphate + 5'-phosphoribosylglycinamide].	intermediary metabolism and respiration	13	0	0	0	0	0	0	1	1
BCG_0825c	ggtA	Rv0773c	putative bifunctional acylase ggtA: cephalosporin acylase + gamma-glutamyltranspeptidase	Besides the cephalosporin acylase I activity which converts GL-7ACA into 7-ACA; this enzyme displays some gamma glutamyltranspeptidase activity: GGT plays a key role in the gamma-glutamyl cycle, a pathway for the synthesis and degradation of glutathione. [catalytic activity 1: 7-beta-(4-carboxybutanamido)-cephalosporanic acid + H2O = 7-aminocephalosporanic acid + glutaric acid] [catalytic activit…	intermediary metabolism and respiration	14	9.7	13.3	0.32	543.7	746.68	3.6	0.32	0.8764
BCG_0826c	-	Rv0774c	hypothetical protein BCG_0826c	Unknown; could have possibly a lipolytic activity.	cell wall and cell processes	10	49.4	38.9	-0.31	1974.1	1555.2	-10.5	0.36	0.9167
BCG_0827	-	Rv0775	hypothetical protein BCG_0827	Function unknown	conserved hypotheticals	10	28.9	41.4	0.45	1155.9	1657.78	12.5	0.17	0.68138
BCG_0828c	-	Rv0776c	hypothetical protein BCG_0828c	Function unknown	conserved hypotheticals	14	15.8	9	-0.57	886.6	503.32	-6.8	0.051	0.39754
BCG_0829	purB	Rv0777	adenylosuccinate lyase	Involved in de novo purine biosynthesis (at the eight step) [catalytic activity: 1-(5-phosphoribosyl)-4-(N-succino-carboxamide) -5-aminoimidazole = fumarate + 5'-phosphoribosyl-5-amino-4-imidazolecarboxamide (also catalyzes: N6-(1,2-dicarboxyethyl)AMP = fumarate + AMP)].	intermediary metabolism and respiration	11	65	64.7	-0.01	2861.3	2848.51	-0.3	0.98	1
BCG_0830	cyp126	Rv0778	putative cytochrome P450 126 cyp126	Cytochromes P450 are a group of heme-thiolate monooxygenases. They oxidize a variety of structurally unrelated compounds, including steroids, fatty acids, and xenobiotics.	intermediary metabolism and respiration	14	2.8	0.4	-0.53	154.7	21.46	-2.4	0.1	0.56057
BCG_0831c	-	Rv0779c	putative transmembrane protein	Unknown	cell wall and cell processes	6	578.6	702.3	0.28	13886.7	16855.2	123.7	0.033	0.33526
BCG_0832	purC	Rv0780	phosphoribosylaminoimidazole-succinocarboxamide synthase	Involved in de novo purine biosynthesis (at the seventh step) [catalytic activity: ATP + 1-(5-phosphoribosyl)-4-carboxy-5-aminoimidazole + L-aspartate = ADP + phosphate + 1-(5-phosphoribosyl)-4-(N-succino-carboxamide)-5-aminoimidazole].	intermediary metabolism and respiration	12	22.7	21.8	-0.05	1089.8	1048.58	-0.9	0.92	1
BCG_0833	ptrB	0	putative protease II ptrB (oligopeptidase B)			32	132.6	164.5	0.3	16975.3	21059.5	31.9	0.0075	0.16197
BCG_0834c	emrB	Rv0783c	putative multidrug resistance integral membrane efflux protein emrB	Translocase that confers resistance to substances of high hydrophobicity. Involved in transport of multidrug across the membrane (export): multidrug resistance by an export mechanism. Responsible for the translocation of the substrate across the membrane.	cell wall and cell processes	21	306.3	419.2	0.45	25731.9	35208.8	112.8	0.11	0.56826
BCG_0835	-	Rv0784	hypothetical protein BCG_0835	Function unknown	conserved hypotheticals	8	28.3	4.1	-1.87	905.1	131.51	-24.2	0.024	0.28398
BCG_0836	-	0	hypothetical protein BCG_0836			6	1683.1	2167.5	0.36	40394	52019.6	484.4	0.21	0.75106
BCG_0837	-	Rv0785	hypothetical protein BCG_0837	Function unknown	conserved hypotheticals	7	38.9	31	-0.29	1088.5	867.98	-7.9	0.56	1
BCG_0838c	-	Rv0786c	hypothetical protein BCG_0838c	Function unknown	conserved hypotheticals	5	205.4	216.6	0.08	4107.1	4332.21	11.3	0.73	1
BCG_0839	-	Rv0787	hypothetical protein BCG_0839	Unknown	conserved hypotheticals	8	442.4	651	0.55	14157.8	20832.5	208.6	0.042	0.37185
BCG_0840	-	Rv0787A	phosphoribosylformylglycinamidine synthase subunit PurS	Function unknown	conserved hypotheticals	1	539.2	284.6	-0.91	2157	1138.59	-254.6	0.55	1
BCG_0841	purQ	Rv0788	phosphoribosylformylglycinamidine synthase subunit I	Involved in de novo purine biosynthesis (at the fourth step) [catalytic activity: ATP + 5'-phosphoribosylformylglycinamide + L-glutamine + H2O = ADP + phosphate + 5'-phosphoribosylformylglycinamidine + L-glutamate].	intermediary metabolism and respiration	8	685.4	949	0.47	21931.6	30367.7	263.6	0.0021	0.06693
BCG_0842c	-	Rv0789c	hypothetical protein BCG_0842c	Unknown	conserved hypotheticals	9	806.8	1224.6	0.6	29044.8	44085.3	417.8	0	0
BCG_0843c	-	Rv0790c	hypothetical protein BCG_0843c	Unknown	conserved hypotheticals	8	366.1	472.5	0.36	11714.4	15121	106.5	0.074	0.48823
BCG_0844c	-	Rv0791c	hypothetical protein BCG_0844c	Function unknown	conserved hypotheticals	11	302.9	285.6	-0.08	13327.8	12565.7	-17.3	0.67	1
BCG_0845c	-	Rv0792c	GntR family transcriptional regulator	Involved in transcriptional mechanism.	regulatory proteins	11	0	0	0	0	0	0	1	1
BCG_0846	-	Rv0793	hypothetical protein BCG_0846	Function unknown	intermediary metabolism and respiration	4	0	0	0	0	0	0	1	1
BCG_0847c	-	0	putative oxidoreductase			9	116.5	126.5	0.11	4192.8	4552.76	10	0.34	0.89878
BCG_0848c	-	Rv0794c	putative oxidoreductase	Function unknown; probably involved in cellular metabolism.	intermediary metabolism and respiration	16	351.9	409.7	0.22	22518.9	26222.7	57.9	0.25	0.80719
BCG_0849	-	Rv0797	putative transposase for insertion sequence element IS1547	Required for the transposition of the insertion element IS1547.	insertion seqs and phages	16	107.9	83.3	-0.36	6907.4	5330.21	-24.6	0.36	0.9167
BCG_0850c	cfp29	Rv0798c	29 kDa antigen cfp29	Unknown. Supposedly released from the envelope to the outside during growth.	virulence, detoxification, adaptation	12	989.5	2095.1	1.08	47494.1	100565	1105.7	0.028	0.30568
BCG_0851c	-	Rv0799c	hypothetical protein BCG_0851c	Function unknown	conserved hypotheticals	23	231.7	215.4	-0.1	21318.4	19816.8	-16.3	0.4	0.94376
BCG_0852	pepC	Rv0800	putative aminopeptidase 2	Function unknown; possibly hydrolyzes peptides and/or proteins.	intermediary metabolism and respiration	20	243.9	287.2	0.23	19514.3	22972.8	43.2	0.039	0.36011
BCG_0853	-	Rv0801	hypothetical protein BCG_0853	Function unknown	conserved hypotheticals	1	348.2	411	0.24	1393	1643.96	62.8	0.33	0.8896
BCG_0854c	-	Rv0802c	hypothetical protein BCG_0854c	Succinylation, substrate unknown	intermediary metabolism and respiration	1	0	0	0	0	0	0	1	1
BCG_0855	purL	Rv0803	phosphoribosylformylglycinamidine synthase II	Involved in de novo purine biosynthesis (at the fourth step) [catalytic activity: ATP + 5'-phosphoribosylformylglycinamide + L-glutamine + H(2)O = ADP + phosphate + 5'-phosphoribosylformylglycinamidine + L-glutamate].	intermediary metabolism and respiration	12	82.2	85.5	0.05	3943.4	4104.82	3.4	0.78	1
BCG_0856	-	Rv0804	hypothetical protein BCG_0856	Function unknown	conserved hypotheticals	1	38.3	3.9	-2.28	153.2	15.75	-34.4	0.43	0.96995
BCG_0857	-	Rv0805	hypothetical protein BCG_0857	Hydrolyzes cyclic nucleotide monophosphate to nucleotide monophosphate. Shown to hydrolyze 2',3'-cNMP and 3',5'-cNMP.	intermediary metabolism and respiration	6	44.4	41.9	-0.07	1064.8	1006.76	-2.4	0.75	1
BCG_0858c	cpsY	Rv0806c	putative udp-glucose-4-epimerase cpsY	Thought to be involved in exopolysaccharide and/or lipopolysaccharide biosynthetic pathway [catalytic activity: UDP-glucose = UDP-galactose].	cell wall and cell processes	19	271.3	273.9	0.01	20618	20818.9	2.6	0.89	1
BCG_0859	-	Rv0807	hypothetical protein BCG_0859	Function unknown	conserved hypotheticals	7	431.7	451	0.06	12086.5	12627.7	19.3	0.53	1
BCG_0860	purF	Rv0808	amidophosphoribosyltransferase	Involved in de novo purine biosynthesis (at the first step) [catalytic activity: 5-phospho-beta-D-ribosylamine + diphosphate + L-glutamate = L-glutamine + 5-phospho-alpha-D-ribose 1-diphosphate + H2O].	intermediary metabolism and respiration	19	184.6	206.4	0.16	14027.7	15687.2	21.8	0.23	0.78224
BCG_0861	purM	Rv0809	phosphoribosylaminoimidazole synthetase	Involved in de novo purine biosynthesis (at the fifth step) [catalytic activity: ATP + 5'-phosphoribosylformylglycinamidine = ADP + phosphate + 5'-phosphoribosyl-5-aminoimidazole].	intermediary metabolism and respiration	6	84.5	91.6	0.11	2029	2197.29	7	0.77	1
BCG_0862c	-	Rv0810c	hypothetical protein BCG_0862c	Function unknown	conserved hypotheticals	1	649.3	484.6	-0.42	2597.2	1938.39	-164.7	0.17	0.68138
BCG_0863c	-	Rv0811c	hypothetical protein BCG_0863c	Function unknown	conserved hypotheticals	10	128.3	144.2	0.16	5133.3	5768.73	15.9	0.47	0.99702
BCG_0864	-	Rv0812	4-amino-4-deoxychorismate lyase	Acts on amino acids.	intermediary metabolism and respiration	8	92.8	130.1	0.47	2970.7	4162.12	37.2	0.094	0.56057
BCG_0865c	-	Rv0813c	hypothetical protein BCG_0865c	Function unknown	conserved hypotheticals	8	47.6	44.2	-0.1	1523.3	1413.39	-3.4	0.76	1
BCG_0866c	sseC2	Rv0814c, Rv3118	hypothetical protein BCG_0866c			4	31.7	26.4	-0.23	507.6	421.69	-5.4	0.64	1
BCG_0867c	cysA2	Rv0815c, Rv3117	putative thiosulfate sulfurtransferase cysA2			9	82	77.5	-0.08	2952.4	2790.42	-4.5	0.83	1
BCG_0868c	thiX	Rv0816c	putative thioredoxin thiX	Thioredoxin participates in various redox reactions through the reversible oxidation of its active center dithiol, to a disulfide, & catalyzes dithiol-disulfide exchange reactions.	intermediary metabolism and respiration	1	43.6	30.6	-0.45	174.3	122.57	-12.9	0.75	1
BCG_0869c	-	Rv0817c	hypothetical protein BCG_0869c	Unknown	cell wall and cell processes	9	229.6	231.6	0.01	8267.1	8336.47	1.9	0.95	1
BCG_0870	-	Rv0818	transcriptional regulatory protein	Involved in transcriptional mechanism.	regulatory proteins	11	212.9	192.6	-0.14	9367.4	8475.52	-20.3	0.36	0.9167
BCG_0871	-	Rv0819	hypothetical protein BCG_0871	Involved in the fourth step of mycothiol biosynthesis	intermediary metabolism and respiration	10	39.9	31.3	-0.31	1597.7	1253.36	-8.6	0.42	0.95668
BCG_0872	phoTa	Rv0820	putative phosphate-transport ATP-binding protein ABC transporter phoTa	Involved in active transport of inorganic phosphate across the membrane (import); responsible for energy coupling to the transport system. This is one of the proteins required for binding-protein-mediated phosphate transport.	cell wall and cell processes	6	26.2	21.9	-0.22	629.3	525.35	-4.3	0.61	1
BCG_0874c	phoY2	Rv0821c	putative phosphate-transport system transcriptional regulatory protein phoY2	Involved in transcriptional regulation of active transport of inorganic phosphate across the membrane.	cell wall and cell processes	11	39	31.6	-0.27	1716.3	1389.41	-7.4	0.37	0.9243
BCG_0875c	-	Rv0822c	hypothetical protein BCG_0875c	Function unknown	conserved hypotheticals	37	33.2	37.9	0.17	4916.2	5606.69	4.7	0.32	0.8764
BCG_0876c	-	Rv0823c	putative transcriptional regulatory protein	Thought to be involved in transcriptional mechanism.	regulatory proteins	13	91.6	92.7	0.02	4763.3	4822.78	1.1	0.97	1
BCG_0877c	desA1	Rv0824c	putative acyl-	Catalyzes the principal conversion of saturated fatty acids to unsaturated fatty acids. Thought to convert stearoyl-ACP to oleoyl-ACP by introduction of a cis double bond between carbons delta-9 and delta-10 of the acyl chain [catalytic activity: stearoyl-[acyl-carrier protein] + AH2 + O2 = oleoyl-[acyl-carrier protein] + a + 2 H2O].	lipid metabolism	12	198	168.2	-0.23	9505.6	8071.35	-29.9	0.37	0.9243
BCG_0878c	-	Rv0825c	hypothetical protein BCG_0878c	Function unknown	conserved hypotheticals	4	43	35.3	-0.25	688	564.56	-7.7	0.54	1
BCG_0879	-	Rv0826	hypothetical protein BCG_0879	Function unknown	conserved hypotheticals	11	146.4	89.4	-0.68	6443.4	3932.67	-57.1	0.027	0.30228
BCG_0880c	-	Rv0827c	putative transcriptional regulatory protein	Represses transcription from the KMTR operator-promoter. Repression is alleviated by NI(II) or cobalt(II).	regulatory proteins	6	311	277.4	-0.16	7463.1	6658.21	-33.5	0.41	0.95033
BCG_0881c	-	Rv0828c	putative deaminase	Function unknown; probably involved in deamination of specific substrate.	intermediary metabolism and respiration	1	43.9	16.2	-1.21	175.7	64.84	-27.7	0.17	0.68138
BCG_0882	-	0	putative transposase			4	217.4	246.7	0.18	3477.7	3947.28	29.4	0.48	1
BCG_0883	-	Rv0830	hypothetical protein BCG_0883	Possible methyltransferase	lipid metabolism	10	151.1	129.6	-0.21	6045.5	5183.52	-21.5	0.49	1
BCG_0884c	-	Rv0831c	hypothetical protein BCG_0884c	Function unknown	conserved hypotheticals	8	124.5	104.9	-0.24	3982.7	3356.4	-19.6	0.59	1
BCG_0885	PE_PGRS13	Rv0833	PE-PGRS family protein	Function unknown	PE/PPE	20	62.4	55.2	-0.16	4990.3	4416.15	-7.2	0.61	1
BCG_0886c	PE_PGRS14	Rv0834c	PE-PGRS family protein	Function unknown	PE/PPE	33	112.6	93.5	-0.26	14861.3	12337.9	-19.1	0.21	0.75106
BCG_0887	lpqQ	Rv0835	putative lipoprotein lpqQ	Unknown	cell wall and cell processes	7	4.9	8.6	0.47	136	241.31	3.8	0.21	0.75106
BCG_0888c	-	Rv0836c	hypothetical protein BCG_0888c	Unknown	conserved hypotheticals	11	440.9	415.8	-0.08	19400.4	18295.6	-25.1	0.44	0.978
BCG_0889c	-	Rv0837c	hypothetical protein BCG_0889c	Unknown	conserved hypotheticals	8	240.7	233.3	-0.04	7703.5	7465.68	-7.4	0.83	1
BCG_0890	lpqR	Rv0838	putative lipoprotein lpqR	Unknown	cell wall and cell processes	13	1174	2286.8	0.96	61049.8	118916	1112.8	0	0
BCG_0891	-	Rv0839	hypothetical protein BCG_0891	Function unknown	conserved hypotheticals	7	76.7	65.8	-0.21	2148.8	1842.11	-11	0.38	0.93046
BCG_0892c	pip	Rv0840c	putative proline iminopeptidase pip	Specifically catalyzes the removal of N-terminal proline residues from peptides. Thought to release the N-terminal proline from the dipeptides, pro-pro, pro-GLN, pro-TRP and pro-TYR; also from amides (pro-beta NA) and oligopeptides, pro-LEU-GLYNH2, pro-LEU-GLY and pro-PHE-GLY-LYS. Higher activity toward small peptides (up to three residues), but very low activity for longer peptides [catalytic ac…	intermediary metabolism and respiration	8	88	115.8	0.38	2817.4	3705.09	27.7	0.18	0.69947
BCG_0893	-	Rv0841	putative transmembrane protein	Unknown	cell wall and cell processes	1	0	8.8	1.47	0	35.38	8.8	1	1
BCG_0894	-	Rv0842	putative integral membrane protein	Unknown	cell wall and cell processes	11	20.1	27.7	0.38	884.7	1216.79	7.5	0.29	0.84519
BCG_0895	-	Rv0843	putative dehydrogenase	Function unknown; probably involved in cellular metabolism.	intermediary metabolism and respiration	18	470.8	393.5	-0.26	33898.6	28330.8	-77.3	0.011	0.20314
BCG_0896c	narL	Rv0844c	putative nitrate/nitrite response transcriptional regulatory protein narL	Involved in transcriptional mechanism and regulates nitrate/nitrite.	regulatory proteins	8	137	135.8	-0.01	4384.4	4344.18	-1.3	0.92	1
BCG_0897	-	Rv0845	putative two component sensor kinase	Possible sensor part of a two component regulatory system.	regulatory proteins	14	238.8	237.9	-0.01	13370.1	13320.4	-0.9	0.97	1
BCG_0898c	-	Rv0846c	putative oxidase	May have multicopper oxidase activity.	intermediary metabolism and respiration	14	47.8	80.1	0.69	2674.4	4483.72	32.3	0.022	0.27601
BCG_0899	lpqS	Rv0847	putative lipoprotein lpqS	Unknown	cell wall and cell processes	5	0	0	0	0	0	0	1	1
BCG_0900	cysK2	Rv0848	putative cysteine synthase a cysK2	Thought to be involved in cysteine biosynthesis [catalytic activity: O3-acetyl-L-serine + H(2)S = L-cysteine + acetate].	intermediary metabolism and respiration	17	10.9	8.9	-0.19	739	606.92	-1.9	0.5	1
BCG_0901	-	Rv0849	putative integral membrane transport protein	Thought to be involved in transport of undetermined substrate (possibly drug) across the membrane. Responsible for the translocation of the substrate across the membrane.	cell wall and cell processes	18	312.3	497.6	0.66	22484	35826.2	185.3	0.13	0.61455
BCG_0902	-	0	putative transposase			4	163.7	140.7	-0.21	2618.9	2251.22	-23	0.51	1
BCG_0903c	-	Rv0851c	short chain dehydrogenase	Function unknown; possibly involved in cellular metabolism.	intermediary metabolism and respiration	9	73.9	66.4	-0.14	2661.9	2390.27	-7.5	0.79	1
BCG_0904	fadD16	Rv0852	putative fatty-acid-CoA ligase fadD16	Function unknown, but involved in lipid degradation.	lipid metabolism	3	96.4	128.7	0.4	1156.7	1544.7	32.3	0.28	0.83577
BCG_0905c	pdc	Rv0853c	putative pyruvate or indole-3-pyruvate decarboxylase pdc	Possible indole-3-pyruvate decarboxylase; EC 4.1.1.74 [catalytic activity: 3-(indol-3-YL)pyruvate = 2-(indol-3-YL)acetaldehyde + CO2], or possible pyruvate decarboxylase; EC 4.1.1.1 [catalytic activity: a 2-oxo acid = an aldehyde + CO2].	intermediary metabolism and respiration	12	19.3	20	0.04	924.3	957.7	0.7	0.9	1
BCG_0906	-	Rv0854	hypothetical protein BCG_0906	Function unknown	conserved hypotheticals	4	0	0	0	0	0	0	1	1
BCG_0907	far	Rv0855	putative fatty-acid-CoA racemase far	Function unknown, but involvement in lipid degradation (racemization).	lipid metabolism	12	174	170.7	-0.03	8351.7	8191.56	-3.3	0.81	1
BCG_0908	-	Rv0856	hypothetical protein BCG_0908	Function unknown	conserved hypotheticals	3	242.1	292	0.27	2905.6	3504.01	49.9	0.3	0.85913
BCG_0909	-	Rv0857	hypothetical protein BCG_0909	Function unknown	conserved hypotheticals	9	111.7	90.7	-0.29	4023	3266.33	-21	0.18	0.69947
BCG_0910c	-	Rv0858c	aminotransferase	Involved in biosynthesis of diaminopimelate and lysine from aspartate semialdehyde (at the fourth step) [catalytic activity: L-glutamate + N-succinyl-2-amino-6-ketopimelate = 2-oxoglutarate + N-succinyl-L,L-2,6-diaminopimelate	intermediary metabolism and respiration	9	24.7	30.7	0.27	888	1106.37	6.1	0.49	1
BCG_0911	fadA	Rv0859	acetyl-CoA acetyltransferase	Function unknown, but involvement in lipid degradation.	lipid metabolism	15	45.2	32.4	-0.42	2713.3	1946.2	-12.8	0.42	0.95668
BCG_0912	fadB	Rv0860	putative fatty oxidation protein fadB	Involved in fatty acid degradation (probably in fatty acid beta-oxidation cycle).	lipid metabolism	32	151	142	-0.09	19334.1	18179	-9	0.58	1
BCG_0913c	-	Rv0861c	putative DNA helicase	Involved in nucleotide excision repair. Has ATP-dependent 3' -> 5'helicase activity: acts by opening DNA either around the RNA transcription start site or the DNA damage.	information pathways	12	1218.8	1868.2	0.61	58503.2	89674.9	649.4	0	0
BCG_0914c	-	Rv0862c	hypothetical protein BCG_0914c	Function unknown	conserved hypotheticals	26	329	352.7	0.1	34218.5	36679.3	23.7	0.26	0.81549
BCG_0915	-	Rv0863	hypothetical protein BCG_0915	Function unknown	conserved hypotheticals	6	674.4	2206.1	1.7	16185.2	52946.3	1531.7	0.21	0.75106
BCG_0916	moaC	Rv0864	molybdenum cofactor biosynthesis protein C	Involved in the biosynthesis of molybdopterin.	intermediary metabolism and respiration	9	77.8	106.4	0.43	2801.8	3830.34	28.6	0.043	0.37185
BCG_0917	mog	Rv0865	putative molybdopterin biosynthesis mog protein	Involved in molybdopterin biosynthesis; involved in the biosynthesis of a demolybdo-cofactor (molybdopterin), necessary for molybdo-enzymes.	intermediary metabolism and respiration	10	358	392.5	0.13	14321.6	15698.3	34.4	0.16	0.6663
BCG_0918	moaE2	Rv0866	putative molybdenum cofactor biosynthesis protein e2 moaE2	Possibly a molybdenum biosynthesis cofactor. Conversion of molybdopterin precursor Z into molybdopterin requires transfer of two sulfur atoms to precursor Z (to generate the dithiolene group). This is catalyzed by the converting factor composed of a small and large subunit.	intermediary metabolism and respiration	10	215.1	201	-0.1	8603.1	8039.9	-14.1	0.54	1
BCG_0919c	rpfA	Rv0867c	putative resuscitation-promoting factor rpfA	Unknown. May be promote the resuscitation and growth of dormant, nongrowing cell.	cell wall and cell processes	21	72.9	53.1	-0.42	6120.8	4463.05	-19.7	0.078	0.50205
BCG_0920c	moaD2	Rv0868c	putative molybdenum cofactor biosynthesis protein D 2 moaD2	Involved in molybdenum cofactor biosynthesis.	intermediary metabolism and respiration	4	2.6	3.2	0.13	40.8	51.8	0.7	0.84	1
BCG_0921c	moaA	Rv0869c	molybdenum cofactor biosynthesis protein A	Involved in molybdenum cofactor biosynthesis; involved in the biosynthesis of molybdopterin precursor Z from guanosine.	intermediary metabolism and respiration	9	47.7	25	-0.81	1717.1	899.62	-22.7	0.37	0.9243
BCG_0922c	-	Rv0870c	hypothetical protein BCG_0922c	Unknown	cell wall and cell processes	4	94.4	82.2	-0.19	1511	1314.49	-12.3	0.81	1
BCG_0923	cspB	Rv0871	putative cold shock-like protein B cspB	Function unknown; thought to act in response to low temperature.	virulence, detoxification, adaptation	2	9	18.2	0.72	72.4	145.6	9.2	0.74	1
BCG_0924c	PE_PGRS15	Rv0872c	PE-PGRS family protein	Function unknown	PE/PPE	25	2152.8	4759.9	1.14	215283	475991	2607.1	0	0
BCG_0925	fadE10	Rv0873	putative acyl-CoA dehydrogenase fadE10	Function unknown, but involved in lipid degradation.	lipid metabolism	20	91.9	96.8	0.07	7348.8	7741.25	4.9	0.74	1
BCG_0926c	-	Rv0874c	hypothetical protein BCG_0926c	Function unknown	conserved hypotheticals	14	133.5	92.2	-0.51	7476.5	5164.17	-41.3	0.0003	0.01464
BCG_0927c	-	Rv0875c	hypothetical protein BCG_0927c	Unknown	cell wall and cell processes	5	66.8	96.8	0.5	1335.5	1936.66	30.1	0.25	0.80719
BCG_0928c	-	Rv0876c	putative transmembrane protein	Unknown	cell wall and cell processes	18	4.9	4.4	-0.07	354.3	319.75	-0.5	0.92	1
BCG_0929	-	Rv0877	hypothetical protein BCG_0929	Function unknown	conserved hypotheticals	6	22.6	21.1	-0.08	543.6	506.18	-1.6	0.79	1
BCG_0930c	PPE13	Rv0878c	PPE family protein	Function unknown	PE/PPE	19	332.4	485.3	0.54	25264	36883.2	152.9	0.0019	0.06418
BCG_0931c	-	Rv0879c	putative transmembrane protein	Unknown	cell wall and cell processes	2	133.4	215	0.67	1067	1720.22	81.7	0.054	0.40572
BCG_0932	-	Rv0880	MarR family transcriptional regulator	Thought to be involved in transcriptional mechanism.	regulatory proteins	4	30.9	39.8	0.32	493.8	636.04	8.9	0.58	1
BCG_0933	-	Rv0881	putative rRNA methyltransferase	Causes methylation	intermediary metabolism and respiration	10	19.7	24.1	0.24	786.3	965.83	4.5	0.5	1
BCG_0934	-	Rv0882	putative transmembrane protein	Unknown	cell wall and cell processes	7	17.2	26.6	0.51	482.5	743.41	9.3	0.16	0.6663
BCG_0935c	-	Rv0883c	hypothetical protein BCG_0935c	Function unknown	conserved hypotheticals	13	101.5	89.8	-0.17	5278.4	4670.23	-11.7	0.38	0.93046
BCG_0936c	serC	Rv0884c	phosphoserine aminotransferase	Catalyzes the reversible interconversion of phosphoserine and 2-oxoglutarate to 3-phosphonooxypyruvate and glutamate. Require both in the major phosphorylated pathway of serine biosynthesis and in pyridoxine biosynthesis [catalytic activity: O-phospho-L-serine + 2-oxoglutarate = 3-phosphonooxypyruvate + L-glutamate].	intermediary metabolism and respiration	4	656.7	519.1	-0.34	10507.7	8305.62	-137.6	0.32	0.8764
BCG_0937	-	Rv0885	hypothetical protein BCG_0937	Function unknown	conserved hypotheticals	19	115.4	104.5	-0.14	8769.3	7942.04	-10.9	0.44	0.978
BCG_0938	fprB	Rv0886	putative NADPH:adrenodoxin oxidoreductase fprB	Serves as the first electron transfer protein in all the P450 systems [catalytic activity: reduced adrenodoxin + NADP+ = oxidized adrenodoxin + NADPH].	intermediary metabolism and respiration	27	213.9	202.3	-0.08	23096.2	21846.6	-11.6	0.32	0.8764
BCG_0939c	-	Rv0887c	hypothetical protein BCG_0939c	Function unknown	conserved hypotheticals	5	61.8	68.5	0.14	1236.7	1370.06	6.7	0.73	1
BCG_0940	-	Rv0888	hypothetical protein BCG_0940	Unknown	cell wall and cell processes	26	19.9	11.3	-0.61	2070.9	1175.6	-8.6	0.038	0.35336
BCG_0941c	citA	Rv0889c	citrate synthase 2	Involved in tricarboxylic acid cycle (KREBS cycle) [catalytic activity: citrate + CoA = acetyl-CoA + H2O + oxaloacetate].	intermediary metabolism and respiration	16	74.4	86.8	0.21	4761.6	5553.14	12.4	0.24	0.79704
BCG_0942c	-	Rv0890c	LuxR family transcriptional regulator	Involved in transcriptional mechanism.	regulatory proteins	42	113.5	93.1	-0.27	19076.3	15640.8	-20.4	0.015	0.23156
BCG_0943c	-	Rv0891c	putative transcriptional regulatory protein	Thought to be involved in transcriptional mechanism.	regulatory proteins	12	641.3	587.6	-0.13	30781.5	28203	-53.7	0.23	0.78224
BCG_0944	-	Rv0892	putative monooxygenase	Function unknown; probably involved in cellular metabolism.	intermediary metabolism and respiration	24	194.3	179.5	-0.11	18654.8	17236.3	-14.8	0.39	0.94153
BCG_0945c	-	Rv0893c	hypothetical protein BCG_0945c	Possible methyltransferase	lipid metabolism	11	157.7	145.2	-0.12	6937.6	6387.29	-12.5	0.35	0.9118
BCG_0946	-	Rv0894	LuxR family transcriptional regulator	Thought to be involved in transcriptional mechanism.	regulatory proteins	14	74.3	86	0.2	4162.7	4815.59	11.7	0.67	1
BCG_0947	-	Rv0895	hypothetical protein BCG_0947	May be involved in synthesis of triacylglycerol	lipid metabolism	12	107	155.2	0.52	5135.6	7451.43	48.2	0.08	0.51076
BCG_0948	gltA	Rv0896	type II citrate synthase	Involved in tricarboxylic acid cycle (KREBS cycle) [catalytic activity: citrate + CoA = acetyl-CoA + H2O + oxaloacetate].	intermediary metabolism and respiration	17	100.5	103.5	0.04	6835.7	7039.89	3	0.76	1
BCG_0949c	-	Rv0897c	putative oxidoreductase	Function unknown; probably involved in cellular metabolism.	intermediary metabolism and respiration	24	362.3	328.6	-0.14	34785.1	31542.5	-33.8	0.092	0.55594
BCG_0950c	-	Rv0898c	hypothetical protein BCG_0950c	Function unknown	conserved hypotheticals	5	108.3	107.1	-0.01	2165.1	2142.94	-1.1	0.97	1
BCG_0951	ompA	Rv0899	putative outer membrane protein A ompA	The protein behaved as a porin of low specific activity. Structural protein that may protect the integrity of the bacterium.	cell wall and cell processes	10	22.2	13.3	-0.57	886.2	533.84	-8.8	0.35	0.9118
BCG_0952	-	Rv0900	hypothetical protein BCG_0952	Unknown	cell wall and cell processes	1	356.4	198.2	-0.83	1425.7	792.63	-158.3	0.33	0.8896
BCG_0953	-	Rv0901	putative exported or membrane protein	Function unknown	cell wall and cell processes	5	171.6	193.8	0.17	3432.5	3875.36	22.1	0.58	1
BCG_0954c	prrB	Rv0902c	two component sensor histidine kinase prrB	Sensor part of the two component regulatory system PRRA/PRRB. Thought to be involved in the environmental adaptation, specifically in an early phase of the intracellular growth.	regulatory proteins	19	181.4	163.2	-0.15	13788.5	12404.9	-18.2	0.31	0.87135
BCG_0955c	prrA	Rv0903c	two component response transcriptional regulatory protein prrA	Transcriptional regulator part of the two component regulatory system PRRA/PRRB. Thought to be involved in the environmental adaptation, specifically in an early phase of the intracellular growth.	regulatory proteins	10	195.2	165.6	-0.23	7809.3	6624.49	-29.6	0.4	0.94376
BCG_0956c	accD3	Rv0904c	putative acetyl-coenzyme A carboxylase carboxyl transferase (subunit beta) accD3	This protein is a component of the acetyl coenzyme A carboxylase complex; first, biotin carboxylase catalyzes the carboxylation of the carrier protein and then the transcarboxylase transfers the carboxyl group to form malonyl-CoA [catalytic activity ATP + acetyl-CoA + HCO(3)(-) = ADP + phosphate + malonyl-CoA].	lipid metabolism	23	214.2	196.4	-0.12	19704.6	18065.7	-17.8	0.34	0.89878
BCG_0957	echA6	Rv0905	enoyl-CoA hydratase	Could possibly oxidize fatty acids using specific components [catalytic activity: (3S)-3-hydroxyacyl-CoA = trans-2(or 3)-enoyl-CoA + H(2)O].	lipid metabolism	6	181.1	181.7	0	4347.1	4361.74	0.6	0.98	1
BCG_0958	-	Rv0906	hypothetical protein BCG_0958	Function unknown	conserved hypotheticals	23	119.8	123.8	0.05	11018.4	11393.7	4.1	0.7	1
BCG_0959	-	Rv0907	hypothetical protein BCG_0959	Function unknown, possibly involved in cell wall biosynthesis.	cell wall and cell processes	19	178.5	163	-0.13	13564.5	12388	-15.5	0.41	0.95033
BCG_0960	ctpE	Rv0908	putative metal cation transporter atpase P-type ctpE	Metal cation-transporting ATPase; possibly catalyzes the transport of an undetermined metal cation with the hydrolysis of ATP [catalytic activity: ATP + H(2)O + undetermined metal cation(in) = ADP + phosphate + undetermined metal cation(out)].	cell wall and cell processes	24	369.9	429.3	0.21	35505.8	41217.6	59.5	0.012	0.2053
BCG_0961	-	Rv0909	hypothetical protein BCG_0961	Function unknown	conserved hypotheticals	0	0	0	0	0	0	0	1	1
BCG_0962	-	Rv0910	hypothetical protein BCG_0962	Function unknown	conserved hypotheticals	5	9.5	0.9	-1.3	190.1	18.03	-8.6	1	1
BCG_0963	-	Rv0911	hypothetical protein BCG_0963	Function unknown	conserved hypotheticals	12	223	231.5	0.05	10702.1	11112.8	8.6	0.7	1
BCG_0964	-	Rv0912	putative transmembrane protein	Unknown	cell wall and cell processes	3	139.5	153	0.13	1673.4	1835.98	13.5	0.88	1
BCG_0965c	-	Rv0913c	putative dioxygenase	Function unknown; probably involved in cellular metabolism.	intermediary metabolism and respiration	22	18	17.5	-0.04	1588.1	1538.61	-0.6	0.85	1
BCG_0966c	-	Rv0914c	acetyl-CoA acetyltransferase	Thought to be involved in degradative pathways such as fatty acid BETA_OXIDATION.	lipid metabolism	7	11.6	11.1	-0.04	324.3	310.1	-0.5	0.98	1
BCG_0967c	PPE14	Rv0915c	PPE family protein	Function unknown. Possibly a protective antigen involved with the early control of infection.	PE/PPE	17	17.4	13.4	-0.28	1181.3	909.43	-4	0.34	0.89878
BCG_0968c	PE7	Rv0916c	PE family protein	Function unknown	PE/PPE	2	42.7	49.2	0.18	342	393.66	6.5	0.71	1
BCG_0969	betP	Rv0917	putative glycine betaine transport integral membrane protein betP	High-affinity uptake of glycine betaine. Supposedly responsible for the translocation of the substrate across the membrane.	cell wall and cell processes	17	232.5	286.8	0.3	15812.8	19502.7	54.3	0.11	0.56826
BCG_0970	-	Rv0918	hypothetical protein BCG_0970	Function unknown	conserved hypotheticals	7	122.6	117.9	-0.05	3434	3300.34	-4.8	0.81	1
BCG_0971	-	Rv0919	hypothetical protein BCG_0971	Acetylation, substrate unknown	intermediary metabolism and respiration	4	0	0	0	0	0	0	1	1
BCG_0972c	-	0	putative transposase			16	113.1	101.9	-0.14	7239.7	6523.96	-11.2	0.45	0.988
BCG_0973	-	Rv0921	putative resolvase	Prevents the cointegration of foreign DNA before integration into the chromosome.	insertion seqs and phages	9	48.6	22.9	-0.94	1750.6	823.38	-25.8	0.007	0.15629
BCG_0974	-	Rv0922	putative transposase	Required for the transposition of the insertion element IS1535	insertion seqs and phages	27	0.9	0.8	-0.03	96.7	83.29	-0.1	0.87	1
BCG_0975c	-	Rv0923c	hypothetical protein BCG_0975c	Function unknown	conserved hypotheticals	8	61.6	58.4	-0.07	1970.8	1869.3	-3.2	0.89	1
BCG_0976c	mntH	Rv0924c	manganese transport protein MntH	H(+)-stimulated, highly selective, divalent cation uptake system. Responsible for the translocation of the divalent metal across the membrane.	cell wall and cell processes	20	74.5	75.3	0.01	5959.7	6023.21	0.8	0.94	1
BCG_0977c	-	Rv0925c	divalent cation-transport integral membrane protein mntH	Function unknown	conserved hypotheticals	3	0	0	0	0	0	0	1	1
BCG_0978c	-	Rv0926c	hypothetical protein BCG_0978c	Function unknown	conserved hypotheticals	9	1.9	3.7	0.33	68.3	132.81	1.8	0.57	1
BCG_0979c	-	Rv0927c	short chain dehydrogenase	Function unknown; possibly involved in cellular metabolism.	intermediary metabolism and respiration	7	85.4	65.3	-0.36	2390.2	1829.41	-20	0.22	0.7667
BCG_0980	pstS3	Rv0928	periplasmic phosphate-binding lipoprotein pstS3	Involved in active transport of inorganic phosphate across the membrane (import). This is one of the proteins required for binding-protein-mediated phosphate transport.	cell wall and cell processes	21	38	67.5	0.75	3189.4	5670.59	29.5	0.012	0.2053
BCG_0981	pstC2	Rv0929	phosphate-transport integral membrane ABC transporter pstC2	Involved in active transport of inorganic phosphate across the membrane (import); responsible for the translocation of the substrate across the membrane. This is one of the proteins required for binding-protein-mediated phosphate transport.	cell wall and cell processes	11	0	0	0	0	0	0	1	1
BCG_0982	pstA1	Rv0930	putative phosphate-transport integral membrane ABC transporter pstA1	Involved in active transport of inorganic phosphate across the membrane (import); responsible for the translocation of the substrate across the membrane. This is one of the proteins required for binding-protein-mediated phosphate transport.	cell wall and cell processes	16	84.6	81.1	-0.06	5415.7	5192.97	-3.5	0.74	1
BCG_0983c	pknDb	Rv0931c	transmembrane serine/threonine-protein kinase D pknDb	Involved in signal transduction (via phosphorylation). Thought to regulate phosphate transport. Can phosphorylate the peptide substrate myelin basic protein (MBP) at serine and threonine residues. Can be autophosphorylated on threonine residues [catalytic activity: ATP + a protein = ADP + a phosphoprotein].	regulatory proteins	15	0	0	0	0	0	0	1	1
BCG_0984c	pknDa	0	transmembrane serine/threonine-protein kinase D pknDa			5	65.8	48.9	-0.39	1316.8	978.76	-16.9	0.58	1
BCG_0985c	pstS2	Rv0932c	periplasmic phosphate-binding lipoprotein pstS2	Involved in active transport of inorganic phosphate across the membrane (import). This is one of the proteins required for binding-protein-mediated phosphate transport.	cell wall and cell processes	9	209.7	170.7	-0.29	7550.6	6145.07	-39	0.21	0.75106
BCG_0986	pstBa	0	hypothetical protein BCG_0986			2	56.6	87.3	0.58	452.6	698.64	30.8	0.19	0.72339
BCG_0987	pstBb	Rv0933	phosphate-transport protein ABC transporter pstBb	Involved in active transport of inorganic phosphate across the membrane (import); responsible for energy coupling to the transport system. This is one of the proteins required for binding-protein-mediated phosphate transport. Have ATP-binding ability and ATPase activity.	cell wall and cell processes	2	101.9	78.8	-0.35	814.9	630.16	-23.1	0.87	1
BCG_0988	pstS1	Rv0934	periplasmic phosphate-binding lipoprotein pstS1	Involved in active transport of inorganic phosphate across the membrane (import). This is one of the proteins required for binding-protein-mediated phosphate transport.	cell wall and cell processes	12	115	140.7	0.28	5520.3	6755.32	25.7	0.36	0.9167
BCG_0989	pstC1	Rv0935	phosphate ABC transporter transmembrane protein	Involved in active transport of inorganic phosphate across the membrane (import); responsible for the translocation of the substrate across the membrane. This is one of the proteins required for binding-protein-mediated phosphate transport.	cell wall and cell processes	16	392.8	356.4	-0.14	25137.4	22810.8	-36.4	0.21	0.75106
BCG_0990	pstA2	Rv0936	phosphate ABC transporter transmembrane protein	Involved in active transport of inorganic phosphate across the membrane (import); responsible for the translocation of the substrate across the membrane. This is one of the proteins required for binding-protein-mediated phosphate transport.	cell wall and cell processes	13	503	456.2	-0.14	26156.7	23724.7	-46.8	0.21	0.75106
BCG_0991c	-	Rv0937c	hypothetical protein BCG_0991c	Involved in DNA double-strand break repair, by nonhomologous end joining (NHEJ). Interacts with LIGD (Rv0938).	information pathways	5	128.2	123.4	-0.05	2563.6	2468.56	-4.8	0.82	1
BCG_0992	-	Rv0938	ATP-dependent DNA ligase	Involved in DNA double-strand break repair, by nonhomologous end joining (NHEJ). Interacts with KU (Rv0937c) [catalytic activity:ATP + {deoxyribonucleotide}(N) + {deoxyribonucleotide}(M) = AMP + diphosphate + {deoxyribonucleotide}(N+M)].	information pathways	24	178.2	177.6	0	17104.3	17052.8	-0.5	0.99	1
BCG_0993	-	Rv0939	putative bifunctional enzyme: 2-hydroxyhepta-2,4-diene-1,7-dioate isomerase + cyclase/dehydrase	Function unknown; probably involved in cellular metabolism, possibly in a degradation pathway.	intermediary metabolism and respiration	7	53.5	73.3	0.42	1497.2	2051.9	19.8	0.13	0.61455
BCG_0994c	-	Rv0940c	putative oxidoreductase	Function unknown; probably involved in cellular metabolism.	intermediary metabolism and respiration	14	72.7	88.9	0.27	4070.4	4977.36	16.2	0.4	0.94376
BCG_0995c	-	Rv0941c	hypothetical protein BCG_0995c	Function unknown	conserved hypotheticals	7	40.4	47.3	0.2	1131.9	1323.98	6.9	0.51	1
BCG_0996	-	Rv0942	hypothetical protein BCG_0996	Unknown	conserved hypotheticals	1	0	0	0	0	0	0	1	1
BCG_0997c	-	Rv0943c	putative monooxygenase	Function unknown; probably involved in cellular metabolism.	intermediary metabolism and respiration	10	116	104	-0.15	4641.8	4160.14	-12	0.32	0.8764
BCG_0998	-	Rv0944	putative formamidopyrimidine-DNA glycosylase	This enzyme may play a significant role in processes leading to recovery from mutagenesis and/or cell death by alkylating agents [catalytic activity: hydrolysis of DNA containing ring-opened N7-methylguanine residues, releasing 2,6-diamino-4-hydroxy-5-(N-methyl)formamidopyrimide].	information pathways	3	20.6	8.8	-0.88	246.8	106.15	-11.7	0.39	0.94153
BCG_0999	-	Rv0945	short chain dehydrogenase	Function unknown; possibly involved in cellular metabolism.	intermediary metabolism and respiration	8	27.2	26.4	-0.03	869	845.33	-0.7	0.92	1
BCG_1000c	pgi	Rv0946c	glucose-6-phosphate isomerase	Involved in glycolysis and in gluconeogenesis [catalytic activity: D-glucose 6-phosphate = D-fructose 6-phosphate].	intermediary metabolism and respiration	17	55.4	55.8	0.01	3764.3	3795.8	0.5	0.94	1
BCG_1001c	-	0	putative mycolyl transferase			2	615.9	755.5	0.29	4926.9	6043.82	139.6	0.23	0.78224
BCG_1002c	-	Rv0948c	hypothetical protein BCG_1002c	Involved in the shikimate pathway. Converts chorismate to prephenate in the biosynthesis of tyrosine and phenylalanine.	intermediary metabolism and respiration	3	466.2	333.5	-0.48	5594.5	4001.71	-132.7	0.15	0.65071
BCG_1003	uvrD1	Rv0949	putative ATP dependent DNA helicase uvrD1	Involved in nucleotide excision repair. Has a 3'-5' helicase activity in presence of ATP. Preferred substrate being one with both single and double stranded regions of DNA.	information pathways	23	124.9	91.9	-0.42	11491.9	8457.38	-33	0.037	0.34815
BCG_1004c	-	Rv0950c	hypothetical protein BCG_1004c	Function unknown	conserved hypotheticals	2	11.8	14.2	0.19	94.7	113.78	2.4	0.75	1
BCG_1005	sucC	Rv0951	succinyl-CoA synthetase subunit beta	Involved in tricarboxylic acid cycle [catalytic activity: ATP + succinate + CoA = ADP + succinyl-CoA + phosphate].	intermediary metabolism and respiration	16	248.3	225.2	-0.14	15889.1	14411.3	-23.1	0.34	0.89878
BCG_1006	sucD	Rv0952	succinyl-CoA synthetase subunit alpha	Involved in tricarboxylic acid cycle [catalytic activity: ATP + succinate + CoA = ADP + succinyl-CoA + phosphate].	intermediary metabolism and respiration	5	3.9	2.7	-0.21	78.6	54.9	-1.2	0.67	1
BCG_1007c	-	Rv0953c	putative oxidoreductase	Function unknown; probably involved in cellular metabolism.	intermediary metabolism and respiration	6	260.8	263.5	0.01	6259	6324.87	2.7	0.97	1
BCG_1008	-	Rv0954	putative transmembrane protein	Unknown	cell wall and cell processes	7	81.2	97.1	0.24	2274	2719.51	15.9	0.5	1
BCG_1009	-	Rv0955	putative integral membrane protein	Unknown	cell wall and cell processes	15	569.9	552.6	-0.04	34193.1	33156	-17.3	0.64	1
BCG_1010	purN	Rv0956	phosphoribosylglycinamide formyltransferase	Involved in de novo purine biosynthesis (at the third step) [catalytic activity: 10-formyltetrahydrofolate + 5'-phosphoribosylglycinamide = tetrahydrofolate + 5'-phosphoribosyl-N-formylglycinamide].	intermediary metabolism and respiration	4	0	0	0	0	0	0	1	1
BCG_1011	purH	Rv0957	bifunctional phosphoribosylaminoimidazolecarboxamide formyltransferase/IMP cyclohydrolase	Involved in de novo purine biosynthesis (at the ninth and tenth steps) [catalytic activity 1: 10-formyltetrahydrofolate + 5'-phosphoribosyl-5-amino-4-imidazolecarboxamide = tetrahydrofolate + 5'-phosphoribosyl-5-formamido-4-imidazolecarboxamide] [catalytic activity 2: imp + H2O = 5-formamido-1-(5-phosphoribosyl)imidazole-4-carboxamide].	intermediary metabolism and respiration	16	125	118.1	-0.08	7999.1	7556.81	-6.9	0.63	1
BCG_1012	-	Rv0958	putative magnesium chelatase	Chelation, introducing a magnesium ion into specific substrate.	intermediary metabolism and respiration	12	124.3	92.7	-0.4	5966.6	4451.58	-31.6	0.048	0.38952
BCG_1013	-	Rv0959	hypothetical protein BCG_1013	Function unknown	conserved hypotheticals	48	42.1	44.7	0.08	8075.2	8575.72	2.6	0.63	1
BCG_1013A	-	Rv0959A	antitoxin	Unknown	virulence, detoxification, adaptation	7	105	67.6	-0.6	2939.3	1893.44	-37.4	0.015	0.23156
BCG_1014	-	Rv0960	hypothetical protein BCG_1014	Unknown	virulence, detoxification, adaptation	14	106.8	65.7	-0.66	5981	3678.94	-41.1	0.0042	0.11215
BCG_1015	-	Rv0961	putative integral membrane protein	Unknown	cell wall and cell processes	11	0.2	3.2	0.65	9.1	140.62	3	0.25	0.80719
BCG_1016c	lprP	Rv0962c	putative lipoprotein lprP	Unknown	cell wall and cell processes	16	15.9	19.1	0.21	1017.5	1224.96	3.2	0.67	1
BCG_1017c	-	Rv0963c	hypothetical protein BCG_1017c	Function unknown	conserved hypotheticals	21	13.2	12.7	-0.04	1110.9	1064.44	-0.6	0.94	1
BCG_1018c	-	Rv0964c	hypothetical protein BCG_1018c	Unknown	conserved hypotheticals	6	155.7	177.7	0.19	3735.8	4264.43	22	0.56	1
BCG_1019c	-	Rv0965c	hypothetical protein BCG_1019c	Function unknown	conserved hypotheticals	8	309.4	358.2	0.21	9899.2	11461	48.8	0.37	0.9243
BCG_1020c	-	Rv0966c	hypothetical protein BCG_1020c	Function unknown	conserved hypotheticals	3	182	132	-0.45	2183.8	1583.79	-50	0.12	0.58912
BCG_1021	-	Rv0967	hypothetical protein BCG_1021	Involved in transcriptional mechanism; repression of the CSO operon.	regulatory proteins	9	192.4	153.4	-0.32	6928	5522.47	-39	0.25	0.80719
BCG_1022	-	Rv0968	hypothetical protein BCG_1022	Function unknown	conserved hypotheticals	3	16.5	16.6	0.01	197.8	198.92	0.1	0.98	1
BCG_1023	ctpV	Rv0969	putative metal cation transporter P-type atpase ctpV	Metal cation-transporting ATPase; possibly catalyzes the transport of an undetermined metal cation with the hydrolysis of ATP [catalytic activity: ATP + H(2)O + undetermined metal cation(in) = ADP + phosphate + undetermined metal cation(out)].	cell wall and cell processes	20	69	69.3	0.01	5520.4	5546.51	0.3	0.96	1
BCG_1024	-	Rv0970	putative integral membrane protein	Unknown	cell wall and cell processes	4	366.5	387.4	0.08	5863.4	6198.49	20.9	0.6	1
BCG_1025c	echA7	Rv0971c	enoyl-CoA hydratase	Could possibly oxidize fatty acids using specific components [catalytic activity: (3S)-3-hydroxyacyl-CoA = trans-2(or 3)-enoyl-CoA + H(2)O].	lipid metabolism	5	95.2	58.6	-0.66	1903.9	1172.3	-36.6	0.26	0.81549
BCG_1026c	fadE12	Rv0972c	putative acyl-CoA dehydrogenase fadE12	Function unknown, but involved in lipid degradation.	lipid metabolism	25	61.7	46.2	-0.38	6166.8	4615.46	-15.5	0.071	0.47477
BCG_1027c	accA2	Rv0973c	putative acetyl-/propionyl-coenzyme A carboxylase alpha chain subunit alpha accA2	This protein carries two functions: biotin carboxyl carrier protein and biotin carboxyltransferase. Involved in the first step of long-chain fatty acid synthesis [catalytic activity: ATP + biotin-carboxyl-carrier protein + CO(2) = ADP + phosphate + carboxybiotin-carboxyl-carrier protein].	lipid metabolism	15	674.1	1105.6	0.71	40448.2	66336.3	431.5	0	0
BCG_1028c	accD2	Rv0974c	putative acetyl-/propionyl-coa carboxylase subunit beta accD2	Involved in fatty acid metabolism.	lipid metabolism	18	96.6	87.6	-0.13	6956.3	6303.75	-9.1	0.68	1
BCG_1029c	fadE13	Rv0975c	putative acyl-coa dehydrogenase fadE13	Function unknown, but involved in lipid degradation.	lipid metabolism	17	211.6	190.3	-0.15	14387	12942.1	-21.2	0.26	0.81549
BCG_1030c	-	Rv0976c	hypothetical protein BCG_1030c	Function unknown	conserved hypotheticals	13	34.3	16.9	-0.85	1783.8	877.37	-17.4	0.053	0.40358
BCG_1031	PE_PGRS16	Rv0977	PE-PGRS family protein	Function unknown	PE/PPE	19	36.7	50.1	0.4	2786.6	3803.93	13.4	0.14	0.63815
BCG_1032c	PE_PGRS17	Rv0978c	PE-PGRS family protein	Function unknown	PE/PPE	19	0.6	0.8	0.04	45.3	57.52	0.2	0.77	1
BCG_1033c	-	Rv0979c	hypothetical protein BCG_1033c	Unknown	conserved hypotheticals	2	0	0	0	0	0	0	1	1
BCG_1034	rpmF	Rv0979A	50S ribosomal protein L32	Involved in translation mechanism.	information pathways	3	256.5	214.2	-0.25	3078.5	2570.18	-42.4	0.41	0.95033
BCG_1035c	PE_PGRS18	Rv0980c	PE-PGRS family protein	Function unknown	PE/PPE	19	0	0	0	0	0	0	1	1
BCG_1036	mprA	Rv0981	two component response transcriptional regulatory protein MprA	Regulator part of a two component regulatory system (MPRAB system)	regulatory proteins	10	134.9	173	0.35	5395.7	6920	38.1	0.016	0.23682
BCG_1037	mprB	Rv0982	putative two component sensor kinase mprB	Sensor part of a two component regulatory system (MPRAB system)	regulatory proteins	10	1164	2289.4	0.97	46559.4	91574.3	1125.4	0	0
BCG_1038	-	Rv0983	putative serine protease	Function unknown; possibly hydrolyzes peptides and/or proteins (seems to cleave preferentially after serine residues).	intermediary metabolism and respiration	14	3.8	0.5	-0.69	214.5	27.18	-3.3	0.031	0.32411
BCG_1039	moaB2	Rv0984	putative pterin-4-alpha-carbinolamine dehydratase moaB2	Thought to be involved in molybdopterin biosynthesis. Catalyzes the dehydratation of 4A-hydroxytetrahydropterins [catalytic activity: (6R)-6-(L-erythro-1,2-dihydroxypropyl)-5,6,7,8-tetrahydro-4A-hydroxypterin = (6R)-6-(L-erythro-1,2- dihydroxypropyl)-7,8-dihydro-6H-pterin + H(2)O.].	intermediary metabolism and respiration	3	135.8	143.7	0.08	1629.7	1724.99	7.9	0.85	1
BCG_1040c	mscL	Rv0985c	large-conductance mechanosensitive channel	Ion channel that opens in response to stretch forces in the membrane lipid bilayer. May participate in the regulation of osmotic pressure changes within the cell.	cell wall and cell processes	1	0	0	0	0	0	0	1	1
BCG_1041	-	Rv0986	putative adhesion component transport atp-binding protein ABC transporter	Thought to be involved in active transport of adhesion component across the membrane: involved in attachment and virulence. Responsible for energy coupling to the transport system.	cell wall and cell processes	11	57.8	47.1	-0.27	2543	2070.54	-10.7	0.41	0.95033
BCG_1042	-	Rv0987	putative adhesion component transport transmembrane protein ABC transporter	Thought to be involved in active transport of adhesion component across the membrane: involved in atachment and virulence. Responsible for the translocation of the substrate across the membrane.	cell wall and cell processes	32	69	56.3	-0.27	8826.1	7212.01	-12.6	0.106	0.56826
BCG_1043	-	Rv0988	hypothetical protein BCG_1043	Unknown	cell wall and cell processes	13	95.7	65.6	-0.51	4978.5	3412.95	-30.1	0.045	0.37919
BCG_1044c	grcC2	Rv0989c	putative polyprenyl-diphosphate synthase grcC2	Possible supplier of polyprenyl diphosphate.	intermediary metabolism and respiration	6	0	0	0	0	0	0	1	1
BCG_1045c	-	Rv0990c	hypothetical protein BCG_1045c	Unknown	conserved hypotheticals	10	950.8	1792.2	0.91	38033.8	71689.9	841.4	0	0
BCG_1046c	-	Rv0991c	hypothetical protein BCG_1046c	Function unknown	conserved hypotheticals	3	129.3	124.6	-0.05	1552	1494.63	-4.8	0.87	1
BCG_1047c	-	Rv0992c	hypothetical protein BCG_1047c	Function unknown	conserved hypotheticals	4	729.6	755.3	0.05	11674.1	12084.1	25.6	0.87	1
BCG_1048	galU	Rv0993	putative UTP--glucose-1-phosphate uridylyltransferase galU	May play a role in stationary phase survival [catalytic activity: UTP + alpha-D-glucose 1-phosphate = diphosphate + UDP-glucose].	intermediary metabolism and respiration	2	83.1	142.1	0.74	664.8	1136.54	59	0.72	1
BCG_1049	moeA1	Rv0994	putative molybdopterin biosynthesis protein moeA1	Involved in molybdenum cofactor biosynthesis: involved in the biosynthesis of a demolybdo-cofactor (molybdopterin), necessary for molybdo-enzymes.	intermediary metabolism and respiration	6	45.9	51.9	0.16	1101.2	1245.87	6	0.8	1
BCG_1050	rimJ	Rv0995	putative ribosomal-protein-alanine acetyltransferase rimJ	Acetylates the N-terminal alanine of ribosomal protein S5 [catalytic activity: acetyl-CoA + ribosomal-protein L-alanine = CoA + ribosomal-protein N-acetyl-L-alanine].	information pathways	6	97	86.4	-0.16	2328.1	2074.71	-10.6	0.68	1
BCG_1051	-	Rv0996	putative transmembrane protein	Unknown	cell wall and cell processes	13	229.1	206	-0.15	11913.6	10709.6	-23.2	0.23	0.78224
BCG_1052	-	0	hypothetical protein BCG_1052			1	0	0	0	0	0	0	1	1
BCG_1053	-	Rv0997a	hypothetical protein BCG_1053			8	36	22.9	-0.56	1152.1	733.03	-13.1	0.27	0.82845
BCG_1054	-	Rv0997	hypothetical protein BCG_1054	Unknown	conserved hypotheticals	3	0	0	0	0	0	0	1	1
BCG_1055	-	Rv0998	hypothetical protein BCG_1055	Unknown	conserved hypotheticals	8	2	0.6	-0.34	65.5	17.69	-1.5	1	1
BCG_1056	-	Rv0999	hypothetical protein BCG_1056	Unknown	conserved hypotheticals	7	0	0	0	0	0	0	1	1
BCG_1057c	-	Rv1000c	hypothetical protein BCG_1057c	Function unknown	conserved hypotheticals	6	2.3	0.7	-0.35	55.3	17.69	-1.6	0.71	1
BCG_1058	arcA	Rv1001	arginine deiminase	Arginine degradation [catalytic activity:L-arginine + H(2)O = L-citrulline + NH(3)]	intermediary metabolism and respiration	16	14.2	14.1	-0.01	908	900.3	-0.1	0.97	1
BCG_1059c	-	Rv1002c	hypothetical protein BCG_1059c	Unknown	cell wall and cell processes	10	71.2	76.2	0.09	2849.1	3047.82	5	0.83	1
BCG_1060	-	Rv1003	hypothetical protein BCG_1060	Function unknown	conserved hypotheticals	3	58.8	21.3	-1.28	705.4	255.17	-37.5	0.17	0.68138
BCG_1061c	-	Rv1004c	hypothetical protein BCG_1061c	Unknown	cell wall and cell processes	19	100.9	93.5	-0.1	7668.2	7109.77	-7.3	0.66	1
BCG_1062c	pabB	Rv1005c	para-aminobenzoate synthase component I	Catalyzes the biosynthesis of 4-amino-4-deoxychorismate (ADC) from chorismate and glutamine	intermediary metabolism and respiration	15	976.1	921.1	-0.08	58567.9	55268.8	-55	0.52	1
BCG_1063	-	Rv1006	hypothetical protein BCG_1063	Unknown	conserved hypotheticals	6	96.8	112.2	0.2	2324.2	2691.84	15.3	0.51	1
BCG_1064c	metS	Rv1007c	methionyl-tRNA synthetase	It is probably essential for cell survival, being required not only for elongation of protein synthesis but also for the initiation of all mRNA translation through initiator tRNA(fMet) aminoacylation [catalytic activity: ATP + L-methionine + tRNA(met) = AMP + diphosphate + L-methionyl-tRNA(met)]	information pathways	16	297.7	283.9	-0.07	19054.2	18169.5	-13.8	0.63	1
BCG_1065	tatD	Rv1008	putative deoxyribonuclease TatD (YjjV protein)	DNase involved in protein export. This sec-independent pathway is termed tat for twin-arginine translocation system. This system mainly transports proteins with bound cofactors that require folding prior to export.	cell wall and cell processes	15	385.8	343.5	-0.17	23147.2	20611.9	-42.3	0.16	0.6663
BCG_1066	rpfB	Rv1009	putative resuscitation-promoting factor rpfB	Thought to promote the resuscitation and growth of dormant, nongrowing cells. Could also stimulate the growth of several other high G+C gram+ organisms, e.g. Mycobacterium avium, Mycobacterium bovis (BCG), Mycobacterium kansasii, Mycobacterium smegmatis.	cell wall and cell processes	12	107.4	95	-0.17	5153.3	4560.18	-12.4	0.25	0.80719
BCG_1067	ksgA	Rv1010	dimethyladenosine transferase	Specifically dimethylates two adjacent adenosines in the loop of a conserved hairpin near the 3'-end of 16S rRNA in the 30S particle. Its inactivation LEADS to kasugamycin resistance	information pathways	7	158.1	73.9	-1.05	4427.9	2068.37	-84.3	0.017	0.24431
BCG_1068	ispE	Rv1011	4-diphosphocytidyl-2-C-methyl-D-erythritol kinase	Thought to be involved in deoxyxylulose-5-phosphate pathway (DXP) of isoprenoid biosynthesis (at the fourth step). Catalyzes the phosphorylation of the position 2 hydroxy group of 4-diphosphocytidyl-2C-methyl-D-erythritol [catalytic activity: ATP + 4-(cytidine 5'-diphospho)-2-C-methyl-D-erythritol = ADP + 2-phospho-4-(cytidine 5'-diphospho)-2-C-methyl-D-erythritol].	intermediary metabolism and respiration	10	24.8	7.3	-1.28	993.2	292.99	-17.5	0.096	0.56057
BCG_1069	-	Rv1012	hypothetical protein BCG_1069	Unknown	conserved hypotheticals	3	36.2	34.8	-0.05	433.8	417.32	-1.4	0.95	1
BCG_1070	pks16	Rv1013	acyl-CoA synthetase	Potentially involved in some intermediate steps for the synthesis of a polyketide molecule which may be involved in secondary metabolism.	lipid metabolism	19	120.3	119.2	-0.01	9140.9	9061.85	-1	0.88	1
BCG_1071c	pth	Rv1014c	peptidyl-tRNA hydrolase	The natural substrate for this enzyme may be peptidyl-TRNAS which drop off the ribosome during protein synthesis [catalytic activity: N-substituted aminoacyl-tRNA + H(2)O = N-substituted amino acid + tRNA]	intermediary metabolism and respiration	4	1526.6	1228.2	-0.31	24426.1	19651.4	-298.4	0.0031	0.09008
BCG_1072c	rplY	Rv1015c	50S ribosomal protein L25/general stress protein Ctc	Binds to the 50S rRNA	information pathways	13	6.1	6	-0.01	318.1	312.31	-0.1	0.97	1
BCG_1073c	lpqT	Rv1016c	putative lipoprotein lpqT	Unknown	cell wall and cell processes	17	200.7	168.7	-0.24	13646.6	11472	-32	0.12	0.58912
BCG_1074c	prsA	Rv1017c	ribose-phosphate pyrophosphokinase	Catalyzes the formation of PRPP from ATP and ribose 5-phosphate. PRPP is then used in various biosynthetic pathways, as for example in the formation of purines, pyrimidines, histidine and tryptophan. [catalytic activity: ATP + D-ribose 5-phosphate = AMP + 5-phospho-alpha-D-ribose 1-diphosphate]	intermediary metabolism and respiration	8	817.9	734.5	-0.15	26171.9	23502.4	-83.4	0.1	0.56057
BCG_1075c	glmU	Rv1018c	putative UDP-N-acetylglucosamine pyrophosphorylase glmU	Peptidoglycan and lipopolysaccharide biosynthesis	cell wall and cell processes	17	90.7	77.7	-0.21	6167.7	5281.68	-13	0.32	0.8764
BCG_1076	-	Rv1019	TetR family transcriptional regulator	Involved in transcriptional mechanism.	regulatory proteins	4	129	134.3	0.06	2063.8	2148.2	5.3	0.9	1
BCG_1077	mfd	Rv1020	putative transcription-repair coupling factor mfd	Involved in nucleotide excision repair. Necessary for strand-specific repair. A lesion in the template strand blocks the RNA polymerase complex (RNAP). The RNAP-DNA-RNA complex is specifically recognized by TRCF which releases RNAP and the truncated transcript; the TCRF may replace RNAP at the lesion site and then recruit the UVRA/B/C repair system.	information pathways	50	244.2	217.2	-0.17	48847.3	43434.3	-27.1	0.0088	0.18401
BCG_1078	-	Rv1021	nucleoside triphosphate pyrophosphohydrolase	Function unknown	conserved hypotheticals	10	13.4	7	-0.62	537.1	279.89	-6.4	0.15	0.65071
BCG_1079	lpqU	Rv1022	putative lipoprotein lpqU	Unknown	cell wall and cell processes	6	32.3	30.2	-0.08	775	724.24	-2.1	0.9	1
BCG_1080	eno	Rv1023	phosphopyruvate hydratase	Glycolysis [catalytic activity:2-phospho-D-glycerate = phosphoenolpyruvate + H(2)O]	intermediary metabolism and respiration	21	215	197.9	-0.12	18059.1	16624.6	-17.1	0.37	0.9243
BCG_1081	-	Rv1024	hypothetical protein BCG_1081	Unknown	cell wall and cell processes	11	261	242.2	-0.11	11484.1	10654.7	-18.8	0.61	1
BCG_1082	-	Rv1025	hypothetical protein BCG_1082	Function unknown	conserved hypotheticals	7	528.8	547.4	0.05	14807	15326.8	18.6	0.67	1
BCG_1083	-	Rv1026	hypothetical protein BCG_1083	Unknown. Could be involved in an adaptive process that allows bacteria to respond to amino acid starvation.	virulence, detoxification, adaptation	20	224	196.8	-0.18	17916.9	15744.6	-27.2	0.17	0.68138
BCG_1084c	kdpE	Rv1027c	putative transcriptional regulatory protein kdpE	Member of the two-component regulatory system KDPD/KDPE involved in the regulation of the KDP operon.	regulatory proteins	23	40.2	24.7	-0.61	3700.5	2273.51	-15.5	0.068	0.46575
BCG_1085c	kdpD	Rv1028c	putative sensor protein kdpD	Member of the two-component regulatory system KDPD/KDPE involved in the regulation of the KDP operon. KDPD may function as a membrane-associated protein kinase that phosphorylates KDPE|Rv1027c in response to environmental signals.	regulatory proteins	36	220.7	231.7	0.07	31786.2	33370.4	11	0.46	0.99612
BCG_1086	kdpF	Rv1028A	putative membrane protein kdpF	Thought to be involved in stabilization of the KDP complex.	cell wall and cell processes	0	0	0	0	0	0	0	1	1
BCG_1087	kdpA	Rv1029	potassium-transporting ATPase subunit A	One of the components of the high-affinity ATP-driven potassium transport (or KDP) system, which catalyzes the hydrolysis of ATP coupled with the exchange of hydrogen and potassium ions [catalytic activity: ATP + H(2)O + K(+)(out) = ADP + phosphate + K(+)(in)].	cell wall and cell processes	11	197.2	168.5	-0.22	8674.8	7412.33	-28.7	0.35	0.9118
BCG_1088	kdpB	Rv1030	potassium-transporting ATPase subunit B	One of the components of the high-affinity ATP-driven potassium transport (or KDP) system, which catalyzes the hydrolysis of ATP coupled with the exchange of hydrogen and potassium ions [catalytic activity:ATP + H(2)O + K(+)(out) = ADP + phosphate + K(+)(in)].	cell wall and cell processes	14	154.3	152.9	-0.01	8639	8564.39	-1.3	0.96	1
BCG_1089	kdpC	Rv1031	putative potassium-transporting ATPase C chain kdpC	One of the components of the high-affinity ATP-driven potassium transport (or KDP) system, which catalyzes the hydrolysis of ATP coupled with the exchange of hydrogen and potassium ions. The C subunit may be involved in assembly of the KDP complex. [catalytic activity: ATP + H(2)O + K(+)(out) = ADP + phosphate + K(+)(in)].	cell wall and cell processes	8	20.2	25.1	0.26	644.8	801.93	4.9	0.49	1
BCG_1090c	trcS	Rv1032c	two component sensor histidine kinase trcS	Sensor part of the two component regulatory system TRCS/TRCR.	regulatory proteins	18	230.9	383.2	0.72	16625	27593.4	152.3	0.021	0.2721
BCG_1091c	trcR	Rv1033c	two component transcriptional regulator trcR	Sensor part of the two component regulatory system TRCS/TRCR. Involved in transcriptional autoactivation: TRCR activates its own expression by interacting with the at-rich sequence of the TRCR promoter.	regulatory proteins	0	0	0	0	0	0	0	1	1
BCG_1092c	-	0	putative transposase			0	0	0	0	0	0	0	1	1
BCG_1093c	-	0	putative transposase			3	60.8	94.8	0.6	730.1	1137.85	34	0.62	1
BCG_1094c	-	0	putative IS1560 transposase			5	270.7	251	-0.11	5413.2	5020.91	-19.6	0.53	1
BCG_1095c	esxI	Rv1037c, Rv3619c, Rv1198	putative ESAT-6 like protein 1			1	0	0	0	0	0	0	1	1
BCG_1096c	esxJ	Rv1038c, Rv3620c, Rv2347c, Rv1197	putative ESAT-6 like protein 2			0	0	0	0	0	0	0	1	1
BCG_1097c	PPE15	Rv1039c	PPE family protein	Function unknown	PE/PPE	18	77.7	96.4	0.29	5595	6938.54	18.7	0.27	0.82845
BCG_1098c	PE8	Rv1040c	PE family protein	Function unknown	PE/PPE	5	508.4	466.3	-0.12	10167.7	9326.76	-42	0.58	1
BCG_1100c	-	Rv1042c, Rv1149	putative IS like-2 transposase			6	11	11.8	0.07	264.9	284.29	0.8	0.92	1
BCG_1101c	-	Rv1043c	hypothetical protein BCG_1101c	Function unknown	conserved hypotheticals	13	0.2	0	-0.05	9.1	0	-0.2	1	1
BCG_1102	-	Rv1044	hypothetical protein BCG_1102	Function unknown	conserved hypotheticals	11	291.6	236.8	-0.29	12828.8	10418.2	-54.8	0.049	0.39121
BCG_1103	-	Rv1045	hypothetical protein BCG_1103	Unknown	conserved hypotheticals	7	130	111.4	-0.21	3638.7	3119.02	-18.6	0.31	0.87135
BCG_1104c	-	0	hypothetical protein BCG_1104c			2	8.2	0	-1.4	65.4	0	-8.2	0.055	0.41167
BCG_1105	-	Rv1047, Rv3115, Rv3023c, Rv2512c, Rv1199c	putative IS1081 transposase			23	294.3	286.5	-0.04	27076.1	26360.4	-7.8	0.84	1
BCG_1106c	-	Rv1048c	hypothetical protein BCG_1106c	Unknown	conserved hypotheticals	19	347	334.8	-0.05	26368.8	25443.2	-12.2	0.72	1
BCG_1107	-	Rv1049	putative transcriptional repressor protein	Involved in transcriptional mechanism	regulatory proteins	7	31.7	20.5	-0.52	887	575.11	-11.1	0.3	0.85913
BCG_1108	-	Rv1050	putative oxidoreductase	Function unknown; probably involved in cellular metabolism	intermediary metabolism and respiration	15	10.9	7.5	-0.34	653.4	452.4	-3.3	0.24	0.79704
BCG_1109c	-	Rv1051c	hypothetical protein BCG_1109c	Function unknown	conserved hypotheticals	9	132.8	107.5	-0.29	4779.4	3868.44	-25.3	0.24	0.79704
BCG_1110	-	Rv1052	hypothetical protein BCG_1110	Unknown	conserved hypotheticals	7	57.8	36.8	-0.59	1618.2	1029.56	-21	0.51	1
BCG_1111c	-	0	hypothetical protein BCG_1111c			1	178.8	107.7	-0.71	715.2	430.94	-71.1	0.074	0.48823
BCG_1112	-	0	putative integrase			3	13.4	6.1	-0.73	161.3	73.26	-7.3	0.25	0.80719
BCG_1113	-	0	putative integrase			1	245.4	105.5	-1.18	981.6	421.99	-139.9	0.13	0.61455
BCG_1114	-	Rv1056	hypothetical protein BCG_1114	Function unknown	conserved hypotheticals	9	37.7	44	0.2	1358.3	1584.41	6.3	0.55	1
BCG_1115	-	Rv1057	hypothetical protein BCG_1115	Function unknown	conserved hypotheticals	15	104.4	97.9	-0.09	6263.8	5871.97	-6.5	0.67	1
BCG_1116	fadD14	Rv1058	acyl-CoA synthetase	Involved in the fatty acid beta oxidation pathway (degradation).	lipid metabolism	17	28.6	38.2	0.36	1945.2	2600.45	9.6	0.13	0.61455
BCG_1117	-	Rv1059	hypothetical protein BCG_1117	Function unknown	conserved hypotheticals	3	53.2	26.7	-0.88	638.7	320.7	-26.5	0.1	0.56057
BCG_1118	-	Rv1060	hypothetical protein BCG_1118	Unknown	conserved hypotheticals	9	502	461.2	-0.12	18071.7	16604.4	-40.8	0.35	0.9118
BCG_1119	-	Rv1061	hypothetical protein BCG_1119	Function unknown	conserved hypotheticals	9	30.7	27.3	-0.14	1105.4	982.75	-3.4	0.59	1
BCG_1120	-	Rv1062	hypothetical protein BCG_1120	Function unknown	conserved hypotheticals	11	282.3	228.3	-0.3	12421.1	10043.9	-54	0.059	0.42705
BCG_1121c	-	Rv1063c	hypothetical protein BCG_1121c	Function unknown	conserved hypotheticals	11	125	128.8	0.04	5501.1	5665.27	3.7	0.84	1
BCG_1122c	lpqV	Rv1064c	putative lipoprotein lpqV	Unknown	cell wall and cell processes	2	0	0	0	0	0	0	1	1
BCG_1123	-	Rv1065	hypothetical protein BCG_1123	Function unknown	conserved hypotheticals	2	0	0	0	0	0	0	1	1
BCG_1124	-	Rv1066	hypothetical protein BCG_1124	Function unknown	conserved hypotheticals	3	29.5	26.5	-0.13	353.6	317.72	-3	0.8	1
BCG_1125c	PE_PGRS19	Rv1067c	PE-PGRS family protein	Function unknown	PE/PPE	31	101.4	97.6	-0.05	12567.7	12100.1	-3.8	0.71	1
BCG_1126c	PE_PGRS20	Rv1068c	PE-PGRS family protein	Function unknown	PE/PPE	23	10.2	20.6	0.75	938.1	1897.26	10.4	0.16	0.6663
BCG_1127c	-	Rv1069c	hypothetical protein BCG_1127c	Function unknown	conserved hypotheticals	15	79.1	49.2	-0.63	4748.9	2954.21	-29.9	0.0034	0.09598
BCG_1128c	echA8	Rv1070c	enoyl-CoA hydratase	Could possibly oxidize fatty acids using specific components [catalytic activity: (3S)-3-hydroxyacyl-CoA = trans-2(or 3)-enoyl-CoA + H(2)O].	lipid metabolism	14	169.3	176.2	0.06	9478.7	9867.93	6.9	0.73	1
BCG_1129c	echA9	Rv1071c	enoyl-CoA hydratase	Could possibly oxidize fatty acids using specific components [catalytic activity: (3S)-3-hydroxyacyl-CoA = trans-2(or 3)-enoyl-CoA + H(2)O].	lipid metabolism	5	0	0	0	0	0	0	1	1
BCG_1130	-	Rv1072	putative transmembrane protein	Unknown	cell wall and cell processes	9	13.7	23.4	0.6	493.7	842.54	9.7	0.18	0.69947
BCG_1131	-	Rv1073	hypothetical protein BCG_1131	Function unknown	conserved hypotheticals	7	6.7	12.2	0.56	187.2	341	5.5	0.46	0.99612
BCG_1132c	fadA3	Rv1074c	acetyl-CoA acetyltransferase	Function unknown, but supposedly involved in lipid degradation (beta oxidation).	lipid metabolism	12	166.6	158	-0.07	7995.1	7583.09	-8.6	0.66	1
BCG_1133c	-	Rv1075c	exported protein	Function unknown	cell wall and cell processes	17	370.1	365.2	-0.02	25169.7	24833.4	-4.9	0.89	1
BCG_1134	lipU	Rv1076	putative lipase lipU	Hydrolyses lipids	intermediary metabolism and respiration	12	198.2	182	-0.12	9514.6	8733.82	-16.3	0.46	0.99612
BCG_1135	cbs	Rv1077	putative cystathionine beta-synthase CBS	Thought to be involved in homocysteine transulfuration [catalytic activity: L-serine + L-homocysteine = cystathionine + H2O]	intermediary metabolism and respiration	14	247.7	262.4	0.08	13868.7	14694.7	14.7	0.56	1
BCG_1136	pra	Rv1078	hypothetical protein BCG_1136	Unknown	conserved hypotheticals	4	85.4	100.4	0.22	1366	1605.66	15	0.58	1
BCG_1137	metB	Rv1079	cystathionine gamma-synthase	Involved in methionine biosynthesis: converts O-succinyl-L-homoserine to cystathionine [catalytic activity: O-succinyl-L-homoserine + L-cysteine = cystathionine + succinate (can also use hydrogen sulfide and methanethiol as substrates)].	intermediary metabolism and respiration	12	106.1	144.5	0.43	5090.5	6934.31	38.4	0.054	0.40572
BCG_1138c	greA	Rv1080c	transcription elongation factor GreA	Necessary for efficient RNA polymerase transcription elongation past template-encoded arresting sites. The arresting sites in DNA have the property of trapping a certain fraction of elongating RNA polymerases that pass through, resulting in locked ternary complexes. Cleavage of the nascent trancript by cleavage factors such as GREA or GREB allows the resumption of elongation from the new 3'termin…	information pathways	2	0	0	0	0	0	0	1	1
BCG_1139c	-	Rv1081c	hypothetical protein BCG_1139c	Unknown	cell wall and cell processes	10	600.6	982.9	0.71	24025.5	39316.6	382.3	0.01	0.19468
BCG_1140	mca	Rv1082	Mycothiol conjugate amidase Mca	Mycothiol-dependent detoxification enzyme, involved in mycothiol biosynthesis.	virulence, detoxification, adaptation	11	52.1	133.6	1.28	2293	5880.03	81.5	0.02	0.26703
BCG_1141	-	Rv1083	hypothetical protein BCG_1141	Function unknown	conserved hypotheticals	2	3	2.3	-0.13	23.7	18.03	-0.7	1	1
BCG_1142	-	Rv1084	hypothetical protein BCG_1142	Function unknown	conserved hypotheticals	31	195.5	193.5	-0.01	24235.8	23993.6	-2	0.91	1
BCG_1143c	-	Rv1085c	putative hemolysin-like protein	Unknown, but supposedly involved in virulence	virulence, detoxification, adaptation	9	598.1	528.9	-0.18	21529.9	19040.7	-69.1	0.13	0.61455
BCG_1144	-	Rv1086	Short (C15) chain Z-isoprenyl diphosphate synthase	Catalyzes the first committed step in the synthesis of decaprenyl diphosphate, a molecule which has a central role in the biosynthesis of most features of the mycobacterial cell wall. Adds one isoprene unit to omega,E-geranyl diphosphate. The product, omega,E, Z-farnesyl diphosphate, is the putative substrate of Rv2361c product [catalytic activity: geranyl diphosphate + isopentenyl diphosphate = …	cell wall and cell processes	5	332.1	302.2	-0.13	6641.7	6044.4	-29.9	0.43	0.96995
BCG_1145	PE_PGRS21	Rv1087	PE-PGRS family protein	Function unknown	PE/PPE	24	38.7	46	0.22	3714.4	4415.45	7.3	0.22	0.7667
BCG_1146	-	0	hypothetical protein BCG_1146			3	0	0	0	0	0	0	1	1
BCG_1147	PE9	Rv1088	PE family protein	Function unknown	PE/PPE	2	136.8	121.8	-0.16	1094.2	974.17	-15	0.7	1
BCG_1148	PE10	Rv1089	PE family protein	Function unknown	PE/PPE	0	0	0	0	0	0	0	1	1
BCG_1149	celA2a	Rv1089A	putative cellulase celA2a	The biological conversion of cellulose to glucose generally requires three types of hydrolytic enzymes: (1) endoglucanases which cut internal beta-1,4-glucosidic bonds; (2) exocellobiohydrolases that cut the dissaccharide cellobiose from the nonreducing end of the cellulose polymer chain; (3) beta-1,4-glucosidases which hydrolyze the cellobiose and other short cello-oligosaccharides to glucose [c…	intermediary metabolism and respiration	2	65.5	25.7	-1.2	523.8	205.67	-39.8	0.072	0.47903
BCG_1150	celA2b	Rv1090	putative cellulase celA2b	The biological conversion of cellulose to glucose generally requires three types of hydrolytic enzymes: (1) endoglucanases which cut internal beta-1,4-glucosidic bonds; (2) exocellobiohydrolases that cut the dissaccharide cellobiose from the nonreducing end of the cellulose polymer chain; (3) beta-1,4-glucosidases which hydrolyze the cellobiose and other short cello-oligosaccharides to glucose [c…	intermediary metabolism and respiration	5	96.8	221.6	1.15	1935.5	4432.45	124.8	0.038	0.35336
BCG_1151	PE_PGRS22	Rv1091	PE-PGRS family protein	Function unknown	PE/PPE	32	10.4	7.4	-0.31	1336.3	950.38	-3	0.26	0.81549
BCG_1152c	coaA	Rv1092c	pantothenate kinase	Coenzyme A (CoA) biosynthesis [catalytic activity: ATP + pantothenate = ADP + D-4'- phosphopantothenate.]	intermediary metabolism and respiration	12	11.9	14.2	0.18	573.6	679.76	2.2	0.66	1
BCG_1153	glyA	Rv1093	serine hydroxymethyltransferase	Interconversion of serine and glycine. Key enzyme in the biosynthesis of purines, lipids, hormones and other components [catalytic activity: 5,10-methylenetetrahydrofolate + glycine + H(2)O = tetrahydrofolate + L-serine.]	intermediary metabolism and respiration	16	11.6	17.3	0.43	742.6	1106.79	5.7	0.34	0.89878
BCG_1154	desA2	Rv1094	putative acyl-	Thought to catalyze the principal conversion of saturated fatty acids to unsaturated fatty acids. Thought to convert stearoyl-ACP to oleoyl-ACP by introduction of a cis double bond between carbons delta-9 and delta-10 of the acyl chain [catalytic activity: stearoyl-[acyl-carrier protein] + AH2 + O2 = oleoyl-[acyl-carrier protein] + a + 2 H2O].	lipid metabolism	7	24.3	26	0.08	679.2	728.63	1.8	0.91	1
BCG_1155	phoH2	Rv1095	putative phoH-like protein phoH2	Unknown	intermediary metabolism and respiration	18	132.1	157.4	0.24	9509.5	11335.6	25.4	0.25	0.80719
BCG_1156	-	Rv1096	putative glycosyl hydrolase	Probably involved in carbohydrate degradation. May hydrolyse the glycosidic bond between two or more carbohydrates or between a carbohydrate and a non-carbohydrate moiety.	intermediary metabolism and respiration	6	5.2	5.3	0.02	123.9	126.73	0.1	0.96	1
BCG_1157c	-	Rv1097c	putative membrane glycine and proline rich protein	Unknown	cell wall and cell processes	13	83.5	79.1	-0.07	4342.5	4115.02	-4.4	0.89	1
BCG_1158c	fumC	Rv1098c	fumarate hydratase	Involved in the tricarboxylic acid cycle. Catalyzes the reversible hydration of fumarate to L-malate [catalytic activity: (S)-malate = fumarate + H2O]	intermediary metabolism and respiration	14	161	145.4	-0.14	9013.3	8143.65	-15.5	0.29	0.84519
BCG_1159c	glpX	Rv1099c	fructose 1,6-bisphosphatase II	Involved in gluconeogenesis [catalytic activity: fructose-1,6-bisphosphate + H2O = D-fructose-6-phosphate + phosphate]	intermediary metabolism and respiration	8	16.2	21.7	0.33	519.7	694.09	5.5	0.51	1
BCG_1160	-	Rv1100	hypothetical protein BCG_1160	Function unknown	conserved hypotheticals	6	0	0	0	0	0	0	1	1
BCG_1161c	-	Rv1101c	hypothetical protein BCG_1161c	Unknown	cell wall and cell processes	15	0.5	0	-0.13	29.2	0	-0.5	1	1
BCG_1162c	-	Rv1102c	hypothetical protein BCG_1162c	Sequence-specific mRNA cleavage	virulence, detoxification, adaptation	4	114.2	125.6	0.13	1827.6	2009.9	11.4	0.56	1
BCG_1163c	-	Rv1103c	hypothetical protein BCG_1163c	Function unknown	virulence, detoxification, adaptation	2	154.7	143.9	-0.1	1237.8	1151.38	-10.8	0.79	1
BCG_1164	-	0	putative para-nitrobenzyl esterase			1	388.7	405.1	0.06	1554.7	1620.35	16.4	0.86	1
BCG_1165	-	0	putative para-nitrobenzyl esterase			6	23.2	43.3	0.77	557	1038.06	20	0.15	0.65071
BCG_1166c	-	Rv1106c	putative cholesterol dehydrogenase	Oxidizes 3-beta-hydroxysterols using NAD+ as cofactor	intermediary metabolism and respiration	12	216.4	199.4	-0.12	10389	9569.07	-17.1	0.49	1
BCG_1167c	xseB	Rv1107c	exodeoxyribonuclease VII small subunit	Bidirectionally degrades single-stranded DNA into large acid-insoluble oligonucleotides, which are then degraded further into small acid-soluble oligonucleotides [catalytic activity: exonucleolytic cleavage in either 5'- to 3'- or 3'- to 5'-direction to yield 5'-phosphomononucleotides.]	information pathways	3	0	0	0	0	0	0	1	1
BCG_1168c	xseA	Rv1108c	exodeoxyribonuclease VII large subunit	Bidirectionally degrades single-stranded DNA into large acid-insoluble oligonucleotides, which are then degraded further into small acid-soluble oligonucleotides [catalytic activity: exonucleolytic cleavage in either 5'- to 3'- or 3'- to 5'-direction to yield 5'-phosphomononucleotides]	information pathways	12	230.1	451.5	0.96	11046.5	21673.7	221.4	0.0013	0.04801
BCG_1169c	-	Rv1109c	hypothetical protein BCG_1169c	Function unknown	conserved hypotheticals	15	262.3	233.8	-0.16	15739.2	14025.5	-28.6	0.24	0.79704
BCG_1170	ispH	Rv1110	4-hydroxy-3-methylbut-2-enyl diphosphate reductase	Unknown. In other organisms, LYTB product is involved in penicillin tolerance and control of the stringent response.	cell wall and cell processes	6	224.1	245.7	0.13	5377.6	5897.6	21.7	0.49	1
BCG_1171c	-	Rv1111c	hypothetical protein BCG_1171c	Function unknown	conserved hypotheticals	13	213.2	205.8	-0.05	11085.1	10700	-7.4	0.88	1
BCG_1172	-	Rv1112	translation-associated GTPase	Unknown	conserved hypotheticals	11	212.3	210.2	-0.01	9341	9247.94	-2.1	0.95	1
BCG_1173	-	Rv1113	hypothetical protein BCG_1173	Unknown	virulence, detoxification, adaptation	0	0	0	0	0	0	0	1	1
BCG_1174	-	Rv1114	hypothetical protein BCG_1174	Unknown	virulence, detoxification, adaptation	4	70.6	77	0.12	1128.9	1232.02	6.4	0.71	1
BCG_1175	-	Rv1115	hypothetical protein BCG_1175	Unknown	cell wall and cell processes	8	343	302.7	-0.18	10975.9	9685.23	-40.3	0.22	0.7667
BCG_1176	-	Rv1116	hypothetical protein BCG_1176	Unknown	conserved hypotheticals	0	0	0	0	0	0	0	1	1
BCG_1177c	-	0	hypothetical protein BCG_1177c			2	674.8	531.5	-0.34	5398.8	4251.81	-143.4	0.22	0.7667
BCG_1178	-	Rv1117	hypothetical protein BCG_1178	Function unknown	conserved hypotheticals	4	590.1	507.9	-0.21	9442.2	8126.82	-82.2	0.64	1
BCG_1179c	-	Rv1118c	hypothetical protein BCG_1179c	Function unknown	conserved hypotheticals	10	229.7	242	0.07	9187	9679.3	12.3	0.55	1
BCG_1180c	-	Rv1119c	hypothetical protein BCG_1180c	Unknown	conserved hypotheticals	2	653.2	464	-0.49	5225.7	3712.05	-189.2	0.19	0.72339
BCG_1181c	-	Rv1120c	hypothetical protein BCG_1181c	Function unknown	conserved hypotheticals	1	9.1	10.3	0.12	36.3	41.1	1.2	1	1
BCG_1182	zwf1	Rv1121	glucose-6-phosphate 1-dehydrogenase	Involved in pentose phosphate pathway (first step) [catalytic activity: D-glucose 6-phosphate + NADP(+) = D-glucono-1,5-lactone 6-phosphate + NADPH.]	intermediary metabolism and respiration	24	675.4	723.2	0.1	64842.3	69428	47.8	0.18	0.69947
BCG_1183	gnd2	Rv1122	6-phosphogluconate dehydrogenase-like protein	Involved in hexose monophosphate shunt (pentose phosphate pathway). [catalytic activity: 6-phospho-D-gluconate + NADP+ = D-ribulose 5-phosphate + CO2 + NADPH]	intermediary metabolism and respiration	9	31.1	35.7	0.17	1117.9	1284.79	4.6	0.55	1
BCG_1184c	bpoB	Rv1123c	putative peroxidase bpoB (non-haem peroxidase)	Supposedly involved in detoxification reactions.	virulence, detoxification, adaptation	14	152.7	144.2	-0.08	8553.6	8076.9	-8.5	0.74	1
BCG_1185	ephC	Rv1124	putative epoxide hydrolase ephC	Thought to be involved in detoxification reactions following oxidative damage to lipids [catalytic activity: an epoxide + H(2)O = a glycol].	virulence, detoxification, adaptation	12	28.1	26.8	-0.06	1347.1	1285.57	-1.3	0.74	1
BCG_1186	-	Rv1125	hypothetical protein BCG_1186	Function unknown	conserved hypotheticals	23	435.1	468.4	0.11	40031.6	43096.1	33.3	0.3	0.85913
BCG_1187c	-	Rv1126c	hypothetical protein BCG_1187c	Function unknown	conserved hypotheticals	14	240	238	-0.01	13439.4	13329.8	-2	0.93	1
BCG_1188c	ppdK	Rv1127c	pyruvate phosphate dikinase	Catalyzes the reversible phosphorylation of pyruvate and phosphate [catalytic activity: ATP + pyruvate + phosphate = AMP + phosphoenolpyruvate + diphosphate]	intermediary metabolism and respiration	19	120.2	108.3	-0.14	9138.5	8234.09	-11.9	0.4	0.94376
BCG_1189c	-	0	hypothetical protein BCG_1189c			7	71.5	51.2	-0.44	2002.6	1434.05	-20.3	0.14	0.63815
BCG_1190c	-	Rv1129c	putative transcriptional regulator protein	Involved in transcriptional mechanism	regulatory proteins	23	27.8	21.2	-0.32	2554.3	1951.01	-6.6	0.27	0.82845
BCG_1191	-	Rv1130	hypothetical protein BCG_1191	Involved in methyl citrate cycle	intermediary metabolism and respiration	26	69.9	63.7	-0.12	7269.8	6626.23	-6.2	0.56	1
BCG_1192	gltA1	Rv1131	methylcitrate synthase	Involved in methyl citrate cycle [catalytic activity: propionyl-CoA + oxaloacetate + H2O = 2-methylcitrate + CoA]	intermediary metabolism and respiration	17	127.9	124.6	-0.04	8696.9	8474.1	-3.3	0.81	1
BCG_1193	-	Rv1132	hypothetical protein BCG_1193	Unknown	cell wall and cell processes	21	70.7	70.8	0	5937.1	5946.12	0.1	1	1
BCG_1194c	metE	Rv1133c	5-methyltetrahydropteroyltriglutamate--homocysteine methyltransferase	Catalyzes the transfer of a methyl group from 5-methyltetrahydrofolate to homocysteine resulting in methionine formation (pathway: terminal step in the de novo biosynthesis of methionine) [catalytic activity: 5-methyltetrahydropteroyltri-L-glutamate + L- homocysteine = tetrahydropteroyltri-L-glutamate + L-methionine.]	intermediary metabolism and respiration	35	145.7	132.5	-0.13	20400.2	18556.1	-13.2	0.24	0.79704
BCG_1195	-	Rv1134	hypothetical protein BCG_1195	Unknown	conserved hypotheticals	3	147	103.2	-0.49	1764.4	1238.24	-43.8	0.37	0.9243
BCG_1196c	PPE16	Rv1135c	PPE family protein	Function unknown	PE/PPE	18	241	258.6	0.1	17351.5	18619.6	17.6	0.33	0.8896
BCG_1197	-	0	putative acetyl-CoA acetyltransferase			1	123.7	87.5	-0.48	494.8	350	-36.2	0.38	0.93046
BCG_1198	-	0	putative enoyl-CoA hydratase			6	35.9	62.6	0.72	862.8	1502.04	26.6	0.042	0.37185
BCG_1199c	-	0	hypothetical protein BCG_1199c			7	0	0	0	0	0	0	1	1
BCG_1200c	-	Rv1138c	putative oxidoreductase	Function unknown; probably involved in cellular metabolism.	intermediary metabolism and respiration	9	0	0	0	0	0	0	1	1
BCG_1201c	-	Rv1139c	hypothetical protein BCG_1201c	Function unknown	cell wall and cell processes	4	27.4	56.8	0.93	437.7	908.82	29.4	0.25	0.80719
BCG_1202	-	Rv1140	putative integral membrane protein	Function unknown	cell wall and cell processes	9	117.7	117.7	0	4236.9	4237.45	0	0.99	1
BCG_1203c	echA11	Rv1141c	enoyl-CoA hydratase	Could possibly oxidize fatty acids using specific components [catalytic activity: (3S)-3-hydroxyacyl-CoA = trans-2(or 3)-enoyl-CoA + H(2)O].	lipid metabolism	12	193.9	177.9	-0.12	9306.6	8538.49	-16	0.56	1
BCG_1204c	echA10	Rv1142c	enoyl-CoA hydratase	Could possibly oxidize fatty acids using specific components [catalytic activity: (3S)-3-hydroxyacyl-CoA = trans-2(or 3)-enoyl-CoA + H(2)O].	lipid metabolism	6	31.5	6.3	-1.69	756.1	150.65	-25.2	0.058	0.42369
BCG_1205	mcr	Rv1143	putative alpha-methylacyl-CoA racemase mcr	Required for bile acid synthesis and for catabolism of branched-chain fatty acids	lipid metabolism	14	48.6	52	0.09	2720.1	2913.75	3.5	0.87	1
BCG_1206	-	Rv1144	putative short-chain type dehydrogenase/reductase	Function unknown; supposedly involved in cellular metabolism.	intermediary metabolism and respiration	12	64.6	44	-0.51	3101.1	2112.84	-20.6	0.074	0.48823
BCG_1207	mmpL13	Rv1146	putative transmembrane transport protein mmpL13	Unknown. Thought to be involved in fatty acid transport.	cell wall and cell processes	25	37.6	35.1	-0.09	3757.5	3513.65	-2.4	0.71	1
BCG_1208	-	Rv1147	hypothetical protein BCG_1208	Function unknown	conserved hypotheticals	7	376.8	425.7	0.17	10550.6	11920.6	48.9	0.31	0.87135
BCG_1209c	-	0	hypothetical protein BCG_1209c			26	153.7	142.3	-0.11	15982.6	14797.2	-11.4	0.34	0.89878
BCG_1210	-	Rv1042c, Rv1149	putative transposase			2	0	0	0	0	0	0	1	1
BCG_1212c	-	Rv1151c	NAD-dependent deacetylase	Involved in transcriptional mechanism	regulatory proteins	4	14.6	5.5	-0.89	233.2	88.79	-9	0.16	0.6663
BCG_1213	-	Rv1152	putative transcriptional regulatory protein	Involved in transcriptional mechanism	regulatory proteins	1	71.2	59.4	-0.24	284.8	237.62	-11.8	0.8	1
BCG_1214c	omt	Rv1153c	putative O-methyltransferase omt	Function unknown, but supposedly involved in lipid metabolism	lipid metabolism	9	90	125.5	0.46	3240.9	4517.69	35.5	0.12	0.58912
BCG_1215c	-	Rv1154c	hypothetical protein BCG_1215c	Unknown	conserved hypotheticals	6	51.9	76.2	0.51	1244.6	1828.09	24.3	0.4	0.94376
BCG_1216	-	Rv1155	hypothetical protein BCG_1216	May be involved in biosynthesis of pyridoxine (vitamin B6) and pyridoxal phosphate. Oxidize PNP and PMP into pyridoxal 5'-phosphate (PLP) [catalytic activity: pyridoxamine 5'-phosphate + H2O + O2 = pyridoxal 5'-phosphate + NH3 + H2O2]	intermediary metabolism and respiration	3	65.8	51.9	-0.32	789.8	622.58	-13.9	0.6	1
BCG_1217	-	Rv1156	hypothetical protein BCG_1217	Function unknown	conserved hypotheticals	7	15.3	26.2	0.62	428.6	733.07	10.9	0.12	0.58912
BCG_1218c	-	Rv1157c	hypothetical protein BCG_1218c	Function unknown	conserved hypotheticals	13	409.1	360.3	-0.18	21272.1	18737.5	-48.7	0.058	0.42369
BCG_1219c	-	Rv1158c	hypothetical protein BCG_1219c	Function unknown	conserved hypotheticals	10	89.3	89.1	0	3570.1	3563.71	-0.2	0.99	1
BCG_1220	pimE	Rv1159	mannosyltransferase	Polyprenol-phosphate-mannose dependent mannosyltransferase involved in phosphatidylinositol mannoside synthesis	cell wall and cell processes	15	108.2	108.5	0	6491.5	6510.4	0.3	0.97	1
BCG_1221c	phhB	Rv1159A	pterin-4-alpha-carbinolamine dehydratase	Unknown	conserved hypotheticals	2	498.3	464	-0.1	3986.7	3712.09	-34.3	0.54	1
BCG_1222	mutT2	Rv1160	putative mutator protein mutT2	Involved in the go system responsible for removing an oxidatively damaged form of guanine (7,8-dihydro-8-oxoguanine) from DNA and the nucleotide pool. 8-oxo-dGTP is inserted opposite DA and DC residues of template DNA with almost equal efficiency thus leading to A.T to G.C transversions. MUTT2 specifically degrades 8-oxo-dGTP to the monophosphate.	information pathways	0	0	0	0	0	0	0	1	1
BCG_1223	narG	Rv1161	putative respiratory nitrate reductase (alpha chain) narG	Nitrate reduction [catalytic activity: nitrite + acceptor = nitrate + reduced acceptor].	intermediary metabolism and respiration	56	84.8	145.3	0.74	18989.6	32536.8	60.5	0.012	0.2053
BCG_1224	narH	Rv1162	putative respiratory nitrate reductase subunit beta narH	Nitrate reduction [catalytic activity: nitrite + acceptor = nitrate + reduced acceptor].	intermediary metabolism and respiration	16	21.8	27.4	0.27	1396.6	1751.76	5.5	0.43	0.96995
BCG_1225	narJ	Rv1163	putative respiratory nitrate reductase (delta chain) narJ	Nitrate reduction [catalytic activity: nitrite + acceptor = nitrate + reduced acceptor].	intermediary metabolism and respiration	6	70.1	75.4	0.1	1683.6	1810.57	5.3	0.65	1
BCG_1226	narI	Rv1164	putative respiratory nitrate reductase (gamma chain) narI	Nitrate reduction [catalytic activity: nitrite + acceptor = nitrate + reduced acceptor].	intermediary metabolism and respiration	9	81.8	82.6	0.01	2943.2	2973.61	0.8	0.97	1
BCG_1227	typA	Rv1165	putative GTP-binding translation elongation factor typA	Unknown; probably interacts with the ribosomes in a GTP dependent manner	information pathways	32	71.1	56	-0.32	9101.6	7174.24	-15.1	0.043	0.37185
BCG_1228	lpqW	Rv1166	putative lipoprotein lpqW	Unknown	cell wall and cell processes	18	18.4	19.5	0.06	1326.2	1402.29	1.1	0.81	1
BCG_1229c	-	Rv1167c	putative transcriptional regulatory protein	Involved in transcriptional mechanism.	regulatory proteins	2	0	0	0	0	0	0	1	1
BCG_1231c	PPE17a	Rv1168c	PPE family protein	Function unknown	PE/PPE	6	50.7	47.6	-0.08	1216.9	1142.05	-3.1	0.53	1
BCG_1232c	PE11	Rv1169c	PE family protein	Function unknown	PE/PPE	3	62.8	67.9	0.11	753.7	815.23	5.1	0.84	1
BCG_1233	mshB	Rv1170	N-Acetyl-1-D-myo-Inosityl-2-amino-2-deoxy-alpha- D-glucopyranoside deacetylase mshB	Involved in mycothiol biosynthesis. 1-D-myo-inosityl-2-acetamido-2-deoxy-alpha-D-glucopyranoside (GlcNAc-Ins) is converted to 1-D-myo-inosityl-2-amino-2-deoxy-alpha-D-glucopyranoside (GlcN-Ins) by this enzyme. Seems to possess weak mycothiol conjugate amidase activity but SHOWS substantial deacetylation activity with 1-D-myo-inosityl-2-acetamido-2-deoxy-alpha-D-glucopyranoside (GlcNAc-Ins), a hyp…	intermediary metabolism and respiration	12	44.2	52.7	0.23	2120.8	2529.76	8.5	0.31	0.87135
BCG_1234	-	Rv1171	hypothetical protein BCG_1234	Unknown	conserved hypotheticals	7	2.4	1.5	-0.19	66.5	41.1	-0.9	0.76	1
BCG_1235c	PE12	Rv1172c	PE family protein	Function unknown	PE/PPE	6	0	0	0	0	0	0	1	1
BCG_1236	fbiC	Rv1173	FO synthase	Essential for coenzyme F420 production: participates in a portion of the F420 biosynthetic pathway between pyrimidinedione and FO (biosynthesis intermediate), before the deazaflavin ring is formed.	intermediary metabolism and respiration	22	184.1	133.5	-0.45	16203.1	11748.5	-50.6	0.0038	0.10286
BCG_1237c	-	Rv1174c	hypothetical protein BCG_1237c	Unknown function (secreted protein)	cell wall and cell processes	6	0	4.6	0.94	0	110.22	4.6	0.5	1
BCG_1238c	fadH	Rv1175c	putative NADPH dependent 2,4-dienoyl-CoA reductase fadH	Catalyzes the NADP-dependent reduction of 2,4-dienoyl-CoA to yield trans-2- enoyl-CoA [catalytic activity: trans-2,3-didehydroacyl-CoA + NADP(+) = trans,trans-2,3,4,5-tetradehydroacyl-CoA + NADPH].	lipid metabolism	22	192.8	174.3	-0.14	16970.6	15334.5	-18.6	0.4	0.94376
BCG_1239c	-	Rv1176c	hypothetical protein BCG_1239c	Function unknown	conserved hypotheticals	6	3	4.8	0.3	71.5	115.51	1.8	0.32	0.8764
BCG_1240	fdxC	Rv1177	putative ferredoxin fdxC	Ferredoxins are iron-sulfur proteins that transfer electrons in a wide variety of metabolic reactions.	intermediary metabolism and respiration	3	27.8	13	-0.87	333.7	156.13	-14.8	0.35	0.9118
BCG_1241	-	Rv1178	N-succinyldiaminopimelate aminotransferase	Function unknown; probably involved in cellular metabolism.	intermediary metabolism and respiration	12	96.4	109.5	0.18	4626.8	5255.39	13.1	0.37	0.9243
BCG_1242c	-	Rv1179c	hypothetical protein BCG_1242c	Unknown	conserved hypotheticals	38	119.7	125.1	0.06	18188.3	19022.5	5.5	0.68	1
BCG_1243	pks3	Rv1181	putative polyketide beta-ketoacyl synthase pks3	Potentially involved in some intermediate steps for the synthesis of a polyketide molecule which may be involved in secondary metabolism.	lipid metabolism	65	105.6	104.3	-0.02	27460.7	27113.7	-1.3	0.88	1
BCG_1244	papA3	Rv1182	putative polyketide synthase associated protein papA3	Function unknown; thought to be involved in lipid metabolism.	lipid metabolism	8	9.9	4.2	-0.69	317.5	135.91	-5.7	0.15	0.65071
BCG_1245	mmpL10	Rv1183	putative transmembrane transport protein mmpL10	Unknown. Thought to be involved in fatty acid transport.	cell wall and cell processes	47	72.2	81.4	0.16	13567.1	15299.5	9.2	0.17	0.68138
BCG_1246c	-	Rv1184c	hypothetical protein BCG_1246c	Function unknown	cell wall and cell processes	26	91.6	39.6	-1.12	9528.3	4114.12	-52.1	0	0
BCG_1247c	fadD21	Rv1185c	acyl-CoA synthetase	Function unknown, but supposedly involved in lipid degradation.	lipid metabolism	14	110.8	108.1	-0.03	6205.2	6051.68	-2.7	0.85	1
BCG_1248c	-	Rv1186c	hypothetical protein BCG_1248c	Function unknown	conserved hypotheticals	29	152.7	188.7	0.3	17717.7	21889.2	36	0.37	0.9243
BCG_1249	rocA	Rv1187	putative pyrroline-5-carboxylate dehydrogenase rocA	Involved in the arginase pathway [catalytic activity: 1-pyrroline-5-carboxylate + NAD(+) + H(2)O = L-glutamate + NADH]	intermediary metabolism and respiration	15	29.9	31.2	0.05	1793.3	1870.69	1.3	0.81	1
BCG_1250	-	Rv1188	putative proline dehydrogenase	Oxidizes proline to glutamate for use as a carbon and nitrogen source [catalytic activity: L-proline + acceptor + H2O = (S)-1-pyrroline-5-carboxylate + reduced acceptor]	intermediary metabolism and respiration	12	263.1	232.4	-0.17	12627.3	11157.6	-30.6	0.35	0.9118
BCG_1251	sigI	Rv1189	RNA polymerase sigma factor SigI	The sigma factor is an initiation factor that promotes attachment of the RNA polymerase to specific initiation sites and then is released	information pathways	13	48.6	47.5	-0.03	2529.8	2469.53	-1.2	0.91	1
BCG_1252	-	Rv1192	hypothetical protein BCG_1252	Unknown	conserved hypotheticals	16	79.3	65.2	-0.27	5075.7	4170.07	-14.2	0.036	0.34118
BCG_1253	fadD36	Rv1193	acyl-CoA synthetase	Function unknown, but supposedly involved in lipid degradation.	lipid metabolism	9	7.4	12.7	0.51	267.1	455.97	5.2	0.21	0.75106
BCG_1254c	-	Rv1194c	hypothetical protein BCG_1254c	Function unknown	conserved hypotheticals	13	9.1	8.4	-0.07	472.3	436.11	-0.7	0.84	1
BCG_1255	PE13	Rv1195	PE family protein	Function unknown	PE/PPE	1	15.5	4.5	-1.11	62	18.03	-11	0.55	1
BCG_1256	PPE18	Rv1196	PPE family protein	Function unknown	PE/PPE	8	121.9	133.7	0.13	3901.1	4278.1	11.8	0.75	1
BCG_1257	esxK	Rv1038c, Rv3620c, Rv2347c, Rv1197	putative ESAT-6 like protein 3			4	61	49.5	-0.28	976.2	792.12	-11.5	0.68	1
BCG_1258	esxL	Rv1037c, Rv3619c, Rv1198	putative ESAT-6 like protein 4			1	235.8	339.2	0.52	943.1	1356.74	103.4	0.21	0.75106
BCG_1259c	-	0	putative transposase			14	238.2	255.1	0.1	13338.5	14288.2	17	0.56	1
BCG_1260	-	Rv1200	putative integral membrane transport protein	Unknown; probably involved in transport accross the membrane (probably sugar transport).	cell wall and cell processes	15	37.1	35.4	-0.06	2224.9	2125.61	-1.7	0.89	1
BCG_1261c	-	Rv1201c	putative transferase	Involved in biosynthesis of diaminopimelate and lysine from aspartate semialdehyde (at the third step) [catalytic activity: tetrahydrodipicolinate + succinyl-CoA + H2O = N-succinyl-2-amino-6-ketopimelate + coenzyme A]	intermediary metabolism and respiration	14	16.8	16.8	0	939.5	941.29	0	1	1
BCG_1262	dapE	Rv1202	dipeptidase	Involved in biosynthesis of diaminopimelate and lysine from aspartate semialdehyde (at the fifth step) [catalytic activity: N-succinyl-ll-2,6-diaminoheptanedioate + H2O = succinate + ll-2,6-diaminoheptanedioate]	intermediary metabolism and respiration	3	40.2	55.1	0.41	482.7	660.85	14.8	0.45	0.988
BCG_1263c	-	Rv1203c	hypothetical protein BCG_1263c	Unknown	conserved hypotheticals	11	163.8	167.5	0.03	7206.5	7371.42	3.7	0.85	1
BCG_1264c	-	Rv1204c	hypothetical protein BCG_1264c	Function unknown	conserved hypotheticals	18	40.5	33.4	-0.24	2914.9	2406.26	-7.1	0.3	0.85913
BCG_1265	-	Rv1205	hypothetical protein BCG_1265	Function unknown	conserved hypotheticals	8	35.8	52.5	0.49	1146.3	1679.39	16.7	0.14	0.63815
BCG_1266	fadD6	Rv1206	acyl-CoA synthetase	Function unknown, but supposed involvement in lipid degradation.	lipid metabolism	21	70.8	64.6	-0.12	5946.4	5427.73	-6.2	0.55	1
BCG_1267	folP2	Rv1207	putative dihydropteroate synthase 2 folP2	Involved in dihydrofolate biosynthesis [catalytic activity: 2-amino-4-hydroxy-6-hydroxymethyl-7,8-dihydropteridine diphosphate + 4-aminobenzoate = diphosphate + dihydropteroate]	intermediary metabolism and respiration	13	98.8	92.2	-0.1	5139.5	4794.93	-6.6	0.67	1
BCG_1268	-	Rv1208	hypothetical protein BCG_1268	Glucosylglycerate biosynthesis [catalytic activity: NDP-glucose + 3-phosphoglycerate = glucosyl-3-phsophoglycerate + NDP]	intermediary metabolism and respiration	14	552.2	475	-0.22	30925.5	26597.4	-77.3	0.043	0.37185
BCG_1269	-	Rv1209	hypothetical protein BCG_1269	Function unknown	conserved hypotheticals	5	70.6	125.8	0.79	1411	2516.05	55.3	0.067	0.46453
BCG_1270	tagA	Rv1210	putative DNA-3-methyladenine glycosylase i tagA	Involved in base excision repair. Hydrolysis of the deoxyribose N-glycosidic bond to excise 3-methyladenine from the damaged DNA polymer formed by alkylation lesions	information pathways	0	0	0	0	0	0	0	1	1
BCG_1271	-	Rv1211	hypothetical protein BCG_1271	Function unknown	conserved hypotheticals	1	0	0	0	0	0	0	1	1
BCG_1272c	-	Rv1212c	putative glycosyl transferase	Function unknown; probably involved in cellular metabolism	intermediary metabolism and respiration	13	233.4	214.4	-0.12	12136.3	11149.5	-19	0.47	0.99702
BCG_1273	glgC	Rv1213	glucose-1-phosphate adenylyltransferase	Involved in glycogen biosynthesis (first step) [catalytic activity:ATP + alpha-D-glucose 1-phosphate = diphosphate + ADP-glucose].	intermediary metabolism and respiration	9	58.5	39.8	-0.5	2104.4	1433.63	-18.6	0.24	0.79704
BCG_1274c	PE14	Rv1214c	PE family protein	Function unknown	PE/PPE	5	587.2	809.9	0.46	11744.7	16198.8	222.7	0.015	0.23156
BCG_1275c	-	Rv1215c	hypothetical protein BCG_1275c	Function unknown	conserved hypotheticals	19	152.8	162.7	0.09	11616.3	12368.4	9.9	0.51	1
BCG_1276c	-	Rv1216c	putative integral membrane protein	Function unknown	cell wall and cell processes	11	39.2	35.8	-0.12	1725.8	1575.3	-3.4	0.58	1
BCG_1277c	-	Rv1217c	putative tetronasin-transport integral membrane protein ABC transporter	Thought to be involved in active transport of tetronasin across the membrane (export): tetronasin resistance by an export mechanism. Responsible for the translocation of the substrate across the membrane.	cell wall and cell processes	13	0	0	0	0	0	0	1	1
BCG_1278c	-	Rv1218c	putative tetronasin-transport atp-binding protein ABC transporter	Thought to be involved in active transport of tetronasin across the membrane (export): tetronasin resistance by an export mechanism. Responsible for energy coupling to the transport system.	cell wall and cell processes	9	0	0	0	0	0	0	1	1
BCG_1279c	-	Rv1219c	putative transcriptional regulatory protein	Involved in transcriptional mechanism.	regulatory proteins	6	0	0	0	0	0	0	1	1
BCG_1280c	-	Rv1220c	putative methyltransferase	Function unknown; involved in cellular metabolism	intermediary metabolism and respiration	6	408.4	461.2	0.17	9802.6	11068.9	52.8	0.47	0.99702
BCG_1281	sigE	Rv1221	RNA polymerase sigma factor SigE	The sigma factor is an initiation factor that promotes attachment of the RNA polymerase to specific initiation sites and then is released. Seems to be regulated by sigh (Rv3223c product). Seems to regulate the heat-shock response.	information pathways	12	104.7	79.8	-0.37	5025	3830.42	-24.9	0.09	0.5472
BCG_1282	-	Rv1222	hypothetical protein BCG_1282	Regulates negatively SIGE|Rv1221	information pathways	4	30.1	29.2	-0.04	481.4	467	-0.9	0.96	1
BCG_1283	htrA	Rv1223	putative serine protease htrA	Possibly hydrolyzes peptides and/or proteins (seems to cleave preferentially after serine residue).	intermediary metabolism and respiration	18	45	32.3	-0.42	3242.8	2323.56	-12.8	0.24	0.79704
BCG_1284	tatB	Rv1224	sec-independent translocase	Involved in proteins export. This sec-independent pathway is termed tat for twin-arginine translocation system. This system mainly transports proteins with bound cofactors that require folding prior to export.	cell wall and cell processes	3	0	1.3	0.34	0	15.75	1.3	1	1
BCG_1285c	-	Rv1225c	hypothetical protein BCG_1285c	Function unknown	conserved hypotheticals	16	24.4	26.1	0.08	1562.8	1671.27	1.7	0.78	1
BCG_1286c	-	Rv1226c	putative transmembrane protein	Unknown	cell wall and cell processes	18	49.9	51.3	0.04	3591.8	3695.68	1.4	0.73	1
BCG_1287c	-	Rv1227c	putative transmembrane protein	Unknown	cell wall and cell processes	8	45.4	32.2	-0.44	1452	1031.01	-13.2	0.12	0.58912
BCG_1288	lpqX	Rv1228	putative lipoprotein lpqX	Unknown	cell wall and cell processes	8	19.7	21.4	0.1	629.9	683.7	1.7	0.75	1
BCG_1289c	mrp	Rv1229c	putative MRP-related protein mrp	Unknown: thought to be a ATP-binding protein.	intermediary metabolism and respiration	21	0	0	0	0	0	0	1	1
BCG_1290c	-	Rv1230c	hypothetical protein BCG_1290c	Unknown	cell wall and cell processes	12	0.3	0	-0.08	13.1	0	-0.3	1	1
BCG_1291c	-	Rv1231c	hypothetical protein BCG_1291c	Unknown	cell wall and cell processes	7	0	0	0	0	0	0	1	1
BCG_1292c	-	Rv1232c	hypothetical protein BCG_1292c	Function unknown	conserved hypotheticals	9	0	0	0	0	0	0	1	1
BCG_1293c	-	Rv1233c	hypothetical protein BCG_1293c	Function unknown	cell wall and cell processes	9	267.6	268	0	9632.6	9649.7	0.5	1	1
BCG_1294	-	Rv1234	putative transmembrane protein	Unknown	cell wall and cell processes	5	32.7	10.6	-1.28	654.2	211.58	-22.1	0.068	0.46575
BCG_1295	lpqY	Rv1235	putative sugar-binding lipoprotein lpqY	Thought to be involved in active transport of sugar across the membrane (import).	cell wall and cell processes	17	16.5	10.8	-0.44	1120	737.63	-5.6	0.13	0.61455
BCG_1296	sugA	Rv1236	putative sugar-transport integral membrane protein ABC transporter sugA	Involved in active transport of sugar across the membrane (import). Responsible for the translocation of the substrate across the membrane.	cell wall and cell processes	14	301.5	263.9	-0.19	16884.1	14777.8	-37.6	0.046	0.38112
BCG_1297	sugB	Rv1237	putative sugar-transport integral membrane protein ABC transporter sugB	Involved in active transport of sugar across the membrane (import). Responsible for the translocation of the substrate across the membrane.	cell wall and cell processes	9	21.4	14.5	-0.43	769.1	523.48	-6.8	0.36	0.9167
BCG_1298	sugC	Rv1238	putative sugar-transport ATP-binding protein ABC transporter sugC	Involved in active transport of sugar across the membrane (import). Responsible for energy coupling to the transport system.	cell wall and cell processes	12	175.8	167.2	-0.07	8436.9	8024.77	-8.6	0.73	1
BCG_1299c	corA	Rv1239c	putative magnesium and cobalt transport transmembrane protein corA	Thought to be involved in transport of magnesium and cobalt ions across the membrane. Responsible for the translocation of the substrate across the membrane.	cell wall and cell processes	7	261	258	-0.02	7308.8	7222.9	-3.1	0.92	1
BCG_1300	mdh	Rv1240	malate dehydrogenase	Involved in the conversion of malate to oxaloacetate [catalytic activity: (S)-malate + NAD+ = oxaloacetate + NADH].	intermediary metabolism and respiration	14	19.5	27.3	0.4	1089.5	1527.19	7.8	0.21	0.75106
BCG_1301	-	Rv1241	hypothetical protein BCG_1301	Unknown	virulence, detoxification, adaptation	3	66.5	57.6	-0.19	798.4	690.67	-9	0.73	1
BCG_1302	-	Rv1242	hypothetical protein BCG_1302	Unknown	virulence, detoxification, adaptation	8	234.7	223.3	-0.07	7511.6	7144.9	-11.5	0.69	1
BCG_1303c	PE_PGRS23	Rv1243c	PE-PGRS family protein	Function unknown	PE/PPE	17	83.7	63.6	-0.37	5690.5	4326.38	-20.1	0.19	0.72339
BCG_1304	lpqZ	Rv1244	putative lipoprotein lpqZ	Unknown	cell wall and cell processes	13	90.8	81	-0.16	4723.1	4214.34	-9.8	0.87	1
BCG_1305c	-	Rv1245c	putative short-chain type dehydrogenase/reductase	Function unknown; supposedly involved in cellular metabolism.	intermediary metabolism and respiration	6	58	60.3	0.05	1391.3	1447.52	2.3	0.87	1
BCG_1306c	-	Rv1246c	hypothetical protein BCG_1306c	Function unknown	virulence, detoxification, adaptation	6	3.4	4.3	0.15	80.9	102.35	0.9	0.78	1
BCG_1307c	-	Rv1247c	hypothetical protein BCG_1307c	Function unknown	virulence, detoxification, adaptation	4	59	73.5	0.29	944.7	1176.19	14.5	0.45	0.988
BCG_1308c	kgd	Rv1248c	alpha-ketoglutarate decarboxylase	Involved in cellular metabolism. Has alpha-ketoglutarate dehydrogenase (KDH) [catalytic activity: 2-oxoglutarate + lipoamide = S-succinyldihydrolipoamide + CO2], alpha-ketoglutarate decarboxylase (KGD) [catalytic activity: 2-oxoglutarate = succinate semialdehyde + CO2], and 2-hydroxy-3-oxoadipate (HOA) synthase [catalytic activity: 2-oxoglutarate + glyoxylate + H+ = 2-hydroxy-3-oxoadipate + CO2] …	intermediary metabolism and respiration	46	175.3	176.3	0.01	32253.7	32445.5	1	0.96	1
BCG_1309c	-	Rv1249c	hypothetical protein BCG_1309c	Unknown	cell wall and cell processes	10	54	53.4	-0.01	2160.7	2137.66	-0.6	0.97	1
BCG_1310	-	Rv1250	putative drug-transport integral membrane protein	Thought to be involved in transport of drug across the membrane (export): drug resistance by an export mechanism (conferes resistance to toxic compounds by removing them for the cells). Responsible for the translocation of the substrate across the membrane.	cell wall and cell processes	15	51.4	42.7	-0.24	3083.5	2563.91	-8.7	0.29	0.84519
BCG_1311c	-	Rv1251c	hypothetical protein BCG_1311c	Function unknown	conserved hypotheticals	39	62.3	64.2	0.04	9716.2	10018.8	1.9	0.72	1
BCG_1312c	lprE	Rv1252c	putative lipoprotein lprE	Unknown	cell wall and cell processes	4	12.8	11.7	-0.09	204.4	187.29	-1.1	0.83	1
BCG_1313	deaD	Rv1253	putative cold-shock dead-box protein a homolog deaD	Has a helix-destabilizing activity	information pathways	24	116.2	158.1	0.43	11151.8	15174.1	41.9	0.027	0.30228
BCG_1314	-	Rv1254	putative acyltransferase	Catalyzes the acylation of the mycaminose sugar during midecamycin biosynthesis	intermediary metabolism and respiration	10	413.1	461.1	0.16	16523.7	18442.5	48	0.33	0.8896
BCG_1315c	-	0	hypothetical protein BCG_1315c			4	103	102.6	-0.01	1647.7	1640.93	-0.4	0.98	1
BCG_1316c	-	Rv1258c	putative integral membrane transport protein	Thought to be involved in transport of undetermined substrate (possibly macrolide) across the membrane (export). Responsible for the translocation of the undetermined substrate across the membrane.	cell wall and cell processes	10	152.4	205.2	0.42	6095.1	8209.37	52.9	0.28	0.83577
BCG_1317	-	Rv1259	hypothetical protein BCG_1317	Involved in base excision repair. Excises uracil residues from the DNA which can arise as a result of misincorporation of dUMP residues by DNA polymerase or due to deamination of cytosine.	information pathways	10	6.6	10.4	0.42	263.1	417.78	3.9	0.57	1
BCG_1318	-	Rv1260	putative oxidoreductase	Function unknown; probably involved in cellular metabolism.	intermediary metabolism and respiration	8	25	41.2	0.62	800.4	1318.08	16.2	0.113	0.58224
BCG_1319	-	0	putative oxidoreductase			4	122.7	81.4	-0.56	1963.6	1302.63	-41.3	0.14	0.63815
BCG_1320c	-	Rv1261c	hypothetical protein BCG_1320c	Function unknown	conserved hypotheticals	7	212.9	187.2	-0.18	5960.3	5240.33	-25.7	0.5	1
BCG_1321c	-	Rv1262c	HIT family protein	Unknown	conserved hypotheticals	4	320.5	443.3	0.46	5128.7	7092.15	122.7	0.052	0.40295
BCG_1322	amiB2	Rv1263	amidase	Involved in cellular metabolism, active on 2- to 6- carbon aliphatic amides and on many aromatic amides [catalytic activity: a monocarboxylic acid amide + H(2)O = a monocarboxylate + NH(3)].	intermediary metabolism and respiration	18	22.7	15.6	-0.43	1634.1	1123.12	-7.1	0.28	0.83577
BCG_1323	-	Rv1264	adenylyl cyclase	Possibly involved in cAMP synthesis [catalytic activity: ATP = 3',5'-cyclic AMP + diphosphate]. Activity is PH-dependent. Inhibited by polyphosphates.	intermediary metabolism and respiration	12	4.4	3.4	-0.17	213.1	161.68	-1.1	0.75	1
BCG_1324	-	Rv1265	hypothetical protein BCG_1324	Unknown. Seems to be expressed during macrophage infection.	conserved hypotheticals	9	5.7	2	-0.61	203.9	71.1	-3.7	0.63	1
BCG_1325c	pknH	Rv1266c	putative transmembrane serine/threonine-protein kinase H pknH	Involved in signal transduction (via phosphorylation). Thought to be involved in arabinan metabolism, phosphorylating perhaps EMBR|Rv1267c [catalytic activity: ATP + a protein = ADP + a phosphoprotein].	regulatory proteins	32	103.6	96.3	-0.1	13254.9	12329.4	-7.2	0.45	0.988
BCG_1326c	embR	Rv1267c	putative transcriptional regulatory protein embR	Involved in transcriptional mechanism. Thought to regulate the biosynthesis of the mycobacterial cell wall arabinan and resistance to ethambutol (EMB; dextro-2,2'-(ethylenediimino)-DI-1-butanol), regulating EMBA|Rv3794 and EMBB|Rv3795.	regulatory proteins	14	114.4	117.3	0.04	6405.8	6570.64	2.9	0.83	1
BCG_1327c	-	Rv1268c	hypothetical protein BCG_1327c	Unknown	conserved hypotheticals	7	86.4	58.5	-0.53	2419.9	1638.42	-27.9	0.031	0.32411
BCG_1328c	-	Rv1269c	hypothetical protein BCG_1328c	Unknown	cell wall and cell processes	6	87.7	103.4	0.23	2104.2	2480.82	15.7	0.48	1
BCG_1329c	lprA	Rv1270c	putative lipoprotein lprA	Unknown	cell wall and cell processes	7	126.9	96.7	-0.38	3554.2	2708.12	-30.2	0.27	0.82845
BCG_1330c	-	Rv1271c	hypothetical protein BCG_1330c	Unknown	cell wall and cell processes	4	0	0	0	0	0	0	1	1
BCG_1331c	-	Rv1272c	putative drugs-transport transmembrane ATP-binding protein ABC transporter	Thought to be involved in active transport of drugs across the membrane (export): multidrugs resistance by an export mechanism. Responsible for energy coupling to the transport system and for the translocation of the substrate across the membrane.	cell wall and cell processes	29	0	0	0	0	0	0	1	1
BCG_1332c	-	Rv1273c	putative drugs-transport transmembrane ATP-binding protein ABC transporter	Thought to be involved in active transport of drugs across the membrane (export): multidrugs resistance by an export mechanism. Responsible for energy coupling to the transport system and for the translocation of the substrate across the membrane.	cell wall and cell processes	23	0	0	0	0	0	0	1	1
BCG_1333	lprB	Rv1274	putative lipoprotein lprB	Unknown	cell wall and cell processes	7	0	0	0	0	0	0	1	1
BCG_1334	lprC	Rv1275	putative lipoprotein lprC	Unknown	cell wall and cell processes	6	0	0	0	0	0	0	1	1
BCG_1335c	-	Rv1276c	hypothetical protein BCG_1335c	Function unknown	conserved hypotheticals	4	0	0	0	0	0	0	1	1
BCG_1336	-	Rv1277	hypothetical protein BCG_1336	Function unknown	conserved hypotheticals	12	2.6	1.1	-0.31	122.8	53.07	-1.5	0.24	0.79704
BCG_1337	-	Rv1278	hypothetical protein BCG_1337	Unknown	conserved hypotheticals	29	6.5	4.4	-0.28	750.1	515.09	-2	0.29	0.84519
BCG_1338	-	Rv1279	putative dehydrogenase FAD flavoprotein GMC oxidoreductase	Function unknown; probably involved in cellular metabolism, probably electron-transfer-linked.	intermediary metabolism and respiration	15	4.1	0	-0.86	245.5	0	-4.1	0.26	0.81549
BCG_1339c	oppA	Rv1280c	putative periplasmic oligopeptide-binding lipoprotein oppA	Involved in active transport of oligopeptide across the membrane (import). This protein is a component of the oligopeptide permease, a binding protein-dependent transport system; it binds peptides up to five amino acids long with high affinity.	cell wall and cell processes	28	215.3	428.4	0.98	24112.2	47978.1	213.1	0.0089	0.18512
BCG_1340c	oppD	Rv1281c	putative oligopeptide-transport ATP-binding protein ABC transporter oppD	Involved in active transport of oligopeptide across the membrane (import). Responsible for energy coupling to the transport system.	cell wall and cell processes	25	5.8	2.1	-0.61	579.6	208.62	-3.7	0.1	0.56057
BCG_1341c	oppC	Rv1282c	putative oligopeptide-transport integral membrane protein ABC transporter oppC	Involved in active transport of oligopeptide across the membrane (import). Responsible for the translocation of the substrate across the membrane.	cell wall and cell processes	7	0.5	0.6	0.03	14.6	17.69	0.1	1	1
BCG_1342c	oppB	Rv1283c	putative oligopeptide-transport integral membrane protein ABC transporter oppB	Involved in active transport of oligopeptide across the membrane (import). Responsible for the translocation of the substrate across the membrane.	cell wall and cell processes	13	0.2	0.3	0.04	9.1	15.75	0.1	1	1
BCG_1343	canA	Rv1284	Beta-carbonic anhydrase	Catalyzes reversible dehydration of CO2 to form bicarbonate	intermediary metabolism and respiration	7	0	0	0	0	0	0	1	1
BCG_1344	cysD	Rv1285	sulfate adenylyltransferase subunit 2	Involved in sulfate activation pathway. First step in the sulfate activation pathway. This reaction occurs early in the reductive branch of the cysteine biosynthetic pathway [catalytic activity:ATP + sulfate = diphosphate + adenylylsulfate]	intermediary metabolism and respiration	14	0	0.6	0.17	0	35.38	0.6	1	1
BCG_1345	cysN	Rv1286	bifunctional sulfate adenylyltransferase subunit 1/adenylylsulfate kinase protein	ATP sulfurylase may be the GTPase, regulating ATP sulfurylase activity [catalytic activity 1: ATP + sulfate = diphosphate + adenylylsulfate] and APS kinase catalyzes the synthesis of activated sulfate [catalytic activity 2: ATP + adenylylsulfate = ADP + 3'- phosphoadenylylsulfate]. First and second steps in the sulfate activation pathway. These reactions occurs early in the reductive branch of th…	intermediary metabolism and respiration	18	3.2	2.7	-0.09	228.1	193.21	-0.5	0.7	1
BCG_1346	-	Rv1287	hypothetical protein BCG_1346	Function unknown	conserved hypotheticals	2	34.9	2.9	-2.33	278.9	23.41	-31.9	0.032	0.32763
BCG_1347	-	Rv1288	hypothetical protein BCG_1347	Function unknown	conserved hypotheticals	15	240.2	205.6	-0.22	14411.9	12337.3	-34.6	0.1	0.56057
BCG_1348	-	Rv1289	hypothetical protein BCG_1348	Unknown	conserved hypotheticals	7	46.4	54.7	0.21	1299.9	1530.34	8.2	0.36	0.9167
BCG_1349c	-	Rv1290c	hypothetical protein BCG_1349c	Function unknown. Thought to be involved in virulence.	conserved hypotheticals	19	96.8	71.7	-0.41	7358.1	5448.73	-25.1	0.11	0.56826
BCG_1350	-	Rv1290A	hypothetical protein BCG_1350	Unknown	conserved hypotheticals	7	0	0	0	0	0	0	1	1
BCG_1351c	-	Rv1291c	hypothetical protein BCG_1351c	Unknown	cell wall and cell processes	7	0	0	0	0	0	0	1	1
BCG_1352	argS	Rv1292	arginyl-tRNA synthetase	Involved in translation mechanism [catalytic activity: ATP + L-arginine + tRNA(ARG) = AMP + diphosphate + L-arginyl-tRNA(ARG)].	information pathways	43	0	0	0	0	0	0	1	1
BCG_1353	lysA	Rv1293	putative diaminopimelate decarboxylase lysA	Involved in biosynthesis of lysine (last step) [catalytic activity: MESO-2,6-diaminoheptanedioate = L-lysine + CO(2)].	intermediary metabolism and respiration	42	0	0	0	0	0	0	1	1
BCG_1354	thrA	Rv1294	homoserine dehydrogenase	Involved in the conversion of L-aspartate to homoserine (third step). Homoserine participates in the biosynthesis of threonine and then isoleucine and in the biosynthesis of methionine [catalytic activity: L-homoserine + NAD(P)(+) = L-aspartate 4-semialdehyde + NAD(P)H.]	intermediary metabolism and respiration	35	0.3	1.2	0.23	46.7	173.36	0.9	0.29	0.84519
BCG_1355	thrC	Rv1295	threonine synthase	Involved in threonine biosynthesis [catalytic activity: O-phospho-L-homoserine + H(2)O = L-threonine + phosphate]	intermediary metabolism and respiration	12	212.8	198.3	-0.1	10212.3	9516.08	-14.5	0.45	0.988
BCG_1356	thrB	Rv1296	homoserine kinase	Threonine biosynthesis from asparate (fourth step) [catalytic activity: ATP + L-homoserine = ADP + O-phospho-L-homoserine].	intermediary metabolism and respiration	8	108.5	110.8	0.03	3470.7	3544.09	2.3	0.91	1
BCG_1357	rho	Rv1297	transcription termination factor Rho	Facilitates transcription termination by a mechanism that involves rho binding to the nascent RNA, activation of rho'S RNA-dependent ATPase activity, and release of the mRNA from the DNA template	information pathways	18	144.7	151.8	0.07	10418.7	10931.8	7.1	0.75	1
BCG_1358	rpmE	Rv1298	50S ribosomal protein L31	Involved in translation	information pathways	3	185	190.2	0.04	2219.5	2282.8	5.3	0.87	1
BCG_1359	prfA	Rv1299	peptide chain release factor 1	Peptide chain release factor 1 directs the termination of translation in response to the peptide chain termination codons UAG and UAA	information pathways	16	697.4	619.3	-0.17	44635.6	39635.6	-78.1	0.051	0.39754
BCG_1360	hemK	Rv1300	putative hemk protein homolog hemK	Possibly involved in the oxidation of protoporphyrinogen into protoporphyrin IX	intermediary metabolism and respiration	13	179.3	218.1	0.28	9322.3	11338.7	38.8	0.18	0.69947
BCG_1361	-	Rv1301	hypothetical protein BCG_1361	Function unknown	conserved hypotheticals	10	166	127.5	-0.37	6641.8	5099	-38.6	0.17	0.68138
BCG_1362	rfe	Rv1302	putative undecapaprenyl-phosphate alpha-n-acetylglucosaminyltransferase rfe	Thought to be involved in AG biosynthesis. May be the tunicamycin sensitive transferase that catalyzes the synthesis of GlcNAc-pyrophosphorylundecaprenol (lipid I), the first lipid-linked intermediate involved in ECA synthesis.	cell wall and cell processes	16	167.5	165.6	-0.02	10723	10599.2	-1.9	0.87	1
BCG_1363	-	Rv1303	hypothetical protein BCG_1363	Function unknown	cell wall and cell processes	2	156.3	126.6	-0.29	1250.3	1012.98	-29.7	0.47	0.99702
BCG_1364	atpB	Rv1304	F0F1 ATP synthase subunit A	Key component of the proton channel; it may play a direct role in the translocation of protons (H+) across the membrane	intermediary metabolism and respiration	5	25.4	25.7	0.02	507.4	514.98	0.4	0.97	1
BCG_1365	atpE	Rv1305	F0F1 ATP synthase subunit C	This is one of the three chains of the nonenzymatic component (cf(0) subunit) of the ATPase complex.	intermediary metabolism and respiration	1	356	257.7	-0.46	1423.9	1030.78	-98.3	0.11	0.56826
BCG_1366	atpF	Rv1306	F0F1 ATP synthase subunit B	This is one of the three chains of the nonenzymatic component (cf(0) subunit) of the ATPase complex.	intermediary metabolism and respiration	5	1.6	0	-0.4	32.1	0	-1.6	1	1
BCG_1367	atpH	Rv1307	F0F1 ATP synthase subunit delta	This protein seems to be part of the stalk that LINKS cf(0) to cf(1). It either transmits conformational changes from cf(0) into cf(1) or is implicated in proton conduction [catalytic activity: ATP + H(2)O + H(+)(in) = ADP + phosphate + H(+)(out)]	intermediary metabolism and respiration	0	0	0	0	0	0	0	1	1
BCG_1368	atpA	Rv1308	F0F1 ATP synthase subunit alpha	Produces ATP from ADP in the presence of a proton gradient across the membrane. The alpha chain is a regulatory subunit [catalytic activity:ATP + H(2)O + H(+)(in) = ADP + phosphate + H(+)(out)]	intermediary metabolism and respiration	23	35.1	51.5	0.5	3226.4	4737.38	16.4	0.117	0.58912
BCG_1369	atpG	Rv1309	F0F1 ATP synthase subunit gamma	Produces ATP from ADP in the presence of a proton gradient across the membrane. The gamma chain is believed to be important in regulating ATPase activity and the flow of protons through the cf(0) complex.	intermediary metabolism and respiration	11	0	0	0	0	0	0	1	1
BCG_1370	atpD	Rv1310	F0F1 ATP synthase subunit beta	Produces ATP from ADP in the presence of a proton gradient across the membrane. The beta chain is the catalytic subunit [catalytic activity: ATP + H(2)O + H(+)(in) = ADP + phosphate + H(+)(out)]	intermediary metabolism and respiration	21	0	0	0	0	0	0	1	1
BCG_1371	atpC	Rv1311	F0F1 ATP synthase subunit epsilon	Produces ATP from ADP in the presence of a proton gradient across the membrane [catalytic activity: ATP + H(2)O + H(+)(in) = ADP + phosphate + H(+)(out)]	intermediary metabolism and respiration	4	0	0	0	0	0	0	1	1
BCG_1372	-	Rv1312	hypothetical protein BCG_1372	Unknown	cell wall and cell processes	7	186.4	181.2	-0.04	5219.8	5072.81	-5.2	0.71	1
BCG_1373c	-	0	putative transposase			12	475.5	561.3	0.24	22824.6	26940.5	85.7	0.038	0.35336
BCG_1374c	-	0	putative transposase			2	2459.6	3404.4	0.47	19677	27234.9	944.7	0.0117	0.2053
BCG_1375c	-	Rv1314c	hypothetical protein BCG_1375c	Function unknown	conserved hypotheticals	10	112.9	166.5	0.54	4516.5	6661.36	53.6	0.036	0.34118
BCG_1376	murA	Rv1315	UDP-N-acetylglucosamine 1-carboxyvinyltransferase	Involved in cell wall formation; peptidoglycan biosynthesis. Adds enolpyruvyl to UDP-N-acetylglucosamine [catalytic activity: phosphoenolpyruvate + UDP-N-acetyl-D- glucosamine = phosphate + UDP-N-acetyl-3-O-(1-carboxyvinyl)-D-glucosamine]	cell wall and cell processes	10	60.7	78.6	0.35	2429.7	3145.84	17.9	0.18	0.69947
BCG_1377c	ogt	Rv1316c	putative methylated-DNA--protein-cysteine methyltransferase ogt	Repair of alkylated guanine in DNA by stoichiometrically transferring the alkyl group at the O-6 position to a cysteine residue in the enzyme. This is a suicide reaction: the enzyme is irreversibly inactivated [catalytic activity: DNA (containing 6-O-methylguanine) + [protein]-L-cysteine = DNA (without 6-O-methylguanine) + protein S-methyl-L-cysteine.]	information pathways	9	30.7	22.7	-0.37	1106.7	815.83	-8.1	0.49	1
BCG_1378c	alkA	Rv1317c	putative ada regulatory protein alkA	Involved in the adaptive response to alkylation damage in DNA caused by alkylating agents. Repairs the SP diastereomer of DNA methylphosphotriester lesions by a direct and irreversible transfer of the methyl group to one of its own cysteine residues. The methylated ALKA protein acts as a positive regulator of its own synthesis, as well as that of other proteins.	information pathways	17	97.3	62.3	-0.6	6614.2	4237.87	-34.9	0.029	0.31399
BCG_1379c	-	Rv1318c	putative adenylate cyclase	Thought to play an essential role in regulation of cellular metabolism by catalysing the synthesis of a second messenger, camp [catalytic activity: ATP = 3',5'-cyclic AMP + pyrophosphate].	intermediary metabolism and respiration	23	21	18	-0.18	1936.4	1652.48	-3.1	0.48	1
BCG_1380c	-	Rv1319c	putative adenylate cyclase	Thought to play an essential role in regulation of cellular metabolism by catalysing the synthesis of a second messenger, camp [catalytic activity: ATP = 3',5'-cyclic AMP + pyrophosphate].	intermediary metabolism and respiration	16	19.8	19.1	-0.04	1269.9	1221.75	-0.8	0.89	1
BCG_1381c	-	Rv1320c	putative adenylate cyclase	Thought to play an essential role in regulation of cellular metabolism by catalysing the synthesis of a second messenger, cAMP. May be involved in virulence [catalytic activity: ATP = 3',5'-cyclic AMP + pyrophosphate].	intermediary metabolism and respiration	19	380.6	293.4	-0.37	28928.2	22297.5	-87.2	0.0005	0.02171
BCG_1382	-	Rv1321	hypothetical protein BCG_1382	Function unknown	conserved hypotheticals	6	158.4	94.6	-0.71	3801.1	2269.96	-63.8	0.035	0.33902
BCG_1383	-	Rv1322	hypothetical protein BCG_1383	Function unknown	conserved hypotheticals	2	10.9	44.3	1.63	87.6	354.67	33.4	0.31	0.87135
BCG_1384c	-	Rv1322A	hypothetical protein BCG_1384c	Function unknown	conserved hypotheticals	3	10.6	5.6	-0.56	126.8	66.66	-5	0.23	0.78224
BCG_1385	fadA4	Rv1323	acetyl-CoA acetyltransferase	Function unknown, but supposed involvement in lipid degradation [catalytic activity: 2 acetyl-CoA = CoA + acetoacetyl-CoA].	lipid metabolism	17	135.2	95.7	-0.48	9191.4	6504.32	-39.5	0.0009	0.03522
BCG_1386	-	Rv1324	putative thioredoxin	Thioredoxin participates in various redox reactions through the reversible oxidation of its active center dithiol, to a disulfide, & catalyzes dithiol-disulfide exchange reactions	intermediary metabolism and respiration	6	15.5	11.4	-0.32	371.4	272.86	-4.1	0.58	1
BCG_1387c	PE_PGRS24	Rv1325c	PE-PGRS family protein	Function unknown	PE/PPE	18	8	2	-0.9	575.2	140.94	-6	0.043	0.37185
BCG_1388c	glgB	Rv1326c	glycogen branching enzyme	Involved in glycogen biosynthesis (cytoplasmic polysaccharides) (third step) [catalytic activity: formation of 1,6-glucosidic linkages of glycogen].	intermediary metabolism and respiration	26	40.4	39.1	-0.04	4199.2	4062.01	-1.3	0.9	1
BCG_1389c	glgE	Rv1327c	putative glucanase glgE	Function unknown; probably involved in polysaccharides degradation.	intermediary metabolism and respiration	33	115.6	102.5	-0.17	15259.3	13533.1	-13.1	0.17	0.68138
BCG_1390	glgP	Rv1328	putative glycogen phosphorylase glgP	Phosphorylase is an important allosteric enzyme in carbohydrate metabolism. Enzymes from different sources differ in their regulatory mechanisms and in their natural substrates. However, all known phosphorylases share catalytic and structural properties [catalytic activity: {(1,4)-alpha-D-glucosyl}(N) + phosphate = {(1,4)-alpha-D-glucosyl}(N-1) + alpha-D-glucose 1-phosphate].	intermediary metabolism and respiration	38	139.5	132.1	-0.08	21200.7	20083.5	-7.4	0.67	1
BCG_1391c	dinG	Rv1329c	putative atp-dependent helicase dinG-like protein	Probable helicase involved in DNA repair and perhaps also replication.	information pathways	49	79	68	-0.2	15486.6	13335.6	-11	0.11	0.56826
BCG_1392c	-	Rv1330c	nicotinate phosphoribosyltransferase	Involved in NAD salvage. Phosphoribosylation of nicotinic acid. [catalytic activity: nicotinate + 5-phosphoribosyl 1-pyrophosphate = nicotinate mononucleotide + diphosphate]	intermediary metabolism and respiration	23	137.7	109.4	-0.32	12670.6	10062.9	-28.3	0.024	0.28398
BCG_1393	clpS	Rv1331	ATP-dependent Clp protease adaptor protein ClpS	Function unknown	conserved hypotheticals	4	62.1	49.1	-0.31	994.3	785.47	-13.1	0.44	0.978
BCG_1394	-	Rv1332	putative transcriptional regulatory protein	Involved in transcriptional mechanism.	regulatory proteins	8	279.3	286.2	0.03	8936.9	9159.17	6.9	0.9	1
BCG_1395	-	Rv1333	putative hydrolase	Function unknown; probably involved in cellular metabolism	intermediary metabolism and respiration	16	173.8	161.6	-0.1	11122.5	10344.1	-12.2	0.44	0.978
BCG_1396	-	Rv1334	hypothetical protein BCG_1396	Possibly involved in cysteine biosynthesis. Generates cysteine from hydrolysis of CysO-CYS.	intermediary metabolism and respiration	8	92.3	76	-0.26	2955.2	2433.45	-16.3	0.48	1
BCG_1397	-	Rv1335	putative antigen cfp10A	Probably involved in cysteine biosynthesis, as sulfur donor in thiocarboxylated form.	intermediary metabolism and respiration	2	16.2	16.9	0.05	129.4	135.06	0.7	0.86	1
BCG_1398	cysM	Rv1336	putative cysteine synthase b cysM	Involved in cysteine biosynthesis [catalytic activity: O-phospho-L-serine + H(2)S = L-cysteine + phosphate]	intermediary metabolism and respiration	16	157.5	124.2	-0.33	10077.2	7950.3	-33.2	0.041	0.36742
BCG_1399	-	Rv1337	putative integral membrane protein	Unknown	cell wall and cell processes	11	373.9	285.3	-0.38	16453.3	12552.9	-88.6	0.002	0.06587
BCG_1400	murI	Rv1338	glutamate racemase	Involved in peptidoglycan biosynthesis. Provides the (R)-glutamic acid required for cell wall biosynthesis [catalytic activity: L-glutamate = D-glutamate]	cell wall and cell processes	8	62.2	44.9	-0.43	1989.9	1437.82	-17.3	0.24	0.79704
BCG_1401	-	Rv1339	hypothetical protein BCG_1401	Function unknown	conserved hypotheticals	3	168.8	154.8	-0.12	2025.2	1857.16	-14	0.57	1
BCG_1402	rph	Rv1340	ribonuclease PH	RNase PH is a phosphorolytic exoribonuclease that removes nucleotide residues following the -CCA terminus of tRNA and adds nucleotides to the ends of RNA molecules by using nucleoside diphosphates as substrates [catalytic activity: {tRNA}(N+1) + phosphate = {tRNA}(N) + a nucleoside diphosphate].	information pathways	18	47.9	50.8	0.08	3448.3	3655.6	2.9	0.59	1
BCG_1403	-	Rv1341	putative deoxyribonucleotide triphosphate pyrophosphatase	Function unknown	conserved hypotheticals	8	494.7	462.6	-0.1	15830.9	14802.7	-32.1	0.58	1
BCG_1404c	-	Rv1342c	hypothetical protein BCG_1404c	Unknown	cell wall and cell processes	0	0	0	0	0	0	0	1	1
BCG_1405c	lprD	Rv1343c	putative lipoprotein lprD	Unknown	cell wall and cell processes	5	65.5	51.6	-0.32	1309.8	1032.17	-13.9	0.38	0.93046
BCG_1406	-	Rv1344	acyl carrier protein	Thought to be involved in the biogenesis of the hydroxyphenyloxazoline-containing siderophore mycobactins	lipid metabolism	3	291.5	247.1	-0.23	3497.8	2965.05	-44.4	0.31	0.87135
BCG_1407	fadD33	Rv1345	acyl-CoA synthetase	Thought to be involved in the biogenesis of the hydroxyphenyloxazoline-containing siderophore mycobactins	lipid metabolism	18	80.5	62.7	-0.34	5796.6	4516.58	-17.8	0.024	0.28398
BCG_1408	fadE14	Rv1346	putative acyl-CoA dehydrogenase fadE14	Thought to be involved in the biogenesis of the hydroxyphenyloxazoline-containing siderophore mycobactins	lipid metabolism	18	243.1	266.5	0.13	17501.7	19185.7	23.4	0.32	0.8764
BCG_1409c	-	Rv1347c	hypothetical protein BCG_1409c	Involved in the biogenesis of the hydroxyphenyloxazoline-containing siderophore mycobactins	lipid metabolism	12	46.4	43	-0.1	2229.3	2062.67	-3.5	0.64	1
BCG_1410	-	Rv1348	putative drugs-transport transmembrane ATP-binding protein ABC transporter	Involved in iron homeostasis. Responsible for energy coupling to the transport system and for the translocation of the substrate across the membrane.	cell wall and cell processes	24	508.9	919.3	0.85	48851.1	88254.9	410.5	0.016	0.23682
BCG_1411	-	Rv1349	putative drugs-transport transmembrane ATP-binding protein ABC transporter	Involved in iron homeostasis. Responsible for energy coupling to the transport system and for the translocation of the substrate across the membrane.	cell wall and cell processes	22	8.3	6.4	-0.22	727.2	560.81	-1.9	0.58	1
BCG_1412	fabG	Rv1350	3-ketoacyl-(acyl-carrier-protein) reductase	Involved in the fatty acid biosynthesis pathway (first reduction step) [catalytic activity: (3R)-3-hydroxyacyl-[acyl-carrier protein] + NADP+ = 3-oxoacyl-[acyl-carrier protein] + NADPH].	lipid metabolism	14	51.3	44.2	-0.19	2873.7	2476.2	-7.1	0.42	0.95668
BCG_1413	-	Rv1351	hypothetical protein BCG_1413	Unknown	conserved hypotheticals	3	0	4.2	0.88	0	50.58	4.2	0.16	0.6663
BCG_1414	-	Rv1352	hypothetical protein BCG_1414	Function unknown	conserved hypotheticals	4	445.5	331.1	-0.42	7128.2	5297.44	-114.4	0.23	0.78224
BCG_1415c	-	Rv1353c	putative transcriptional regulatory protein	Involved in transcriptional mechanism	regulatory proteins	7	90	88.9	-0.02	2519	2488.46	-1.1	0.94	1
BCG_1416c	-	Rv1354c	hypothetical protein BCG_1416c	Function unknown	conserved hypotheticals	38	166.7	276.4	0.71	25332.7	42006.5	109.7	0.0062	0.14498
BCG_1417c	moeY	Rv1355c	hypothetical protein BCG_1417c	Involved in biosynthesis of a demolybdo cofactor (molybdopterin), necessary for molybdoenzymes. Plays a role in the activation of the small subunit of the molybdopterin converting factor (MOAD)	intermediary metabolism and respiration	22	324	288.5	-0.16	28508.3	25387.4	-35.5	0.06	0.43113
BCG_1418c	-	Rv1356c	hypothetical protein BCG_1418c	Unknown	conserved hypotheticals	7	129.7	119.2	-0.12	3630.4	3336.85	-10.5	0.58	1
BCG_1419c	-	Rv1357c	hypothetical protein BCG_1419c	Function unknown	conserved hypotheticals	7	60.9	57.9	-0.07	1704.5	1620.39	-3	0.81	1
BCG_1420	-	Rv1358	putative transcriptional regulatory protein	Involved in transcriptional mechanism	regulatory proteins	24	0	0.2	0.05	0	18.03	0.2	1	1
BCG_1421	-	Rv1359	putative transcriptional regulatory protein	Involved in transcriptional mechanism	regulatory proteins	6	0	0	0	0	0	0	1	1
BCG_1422	-	Rv1360	putative oxidoreductase	Function unknown; probably involved in cellular metabolism.	intermediary metabolism and respiration	4	0	0	0	0	0	0	1	1
BCG_1423c	PPE19	Rv1361c	PPE family protein	Function unknown	PE/PPE	13	0	0	0	0	0	0	1	1
BCG_1424c	-	Rv1362c	hypothetical protein BCG_1424c	Function unknown	cell wall and cell processes	5	0	0	0	0	0	0	1	1
BCG_1425c	-	Rv1363c	hypothetical protein BCG_1425c	Function unknown	cell wall and cell processes	12	96.3	68.2	-0.47	4624.3	3275.77	-28.1	0.05	0.39363
BCG_1426c	-	Rv1364c	hypothetical protein BCG_1426c	May be involved in regulating SIGF|Rv3286c	information pathways	21	212.6	154.5	-0.45	17858.9	12980.6	-58.1	0	0
BCG_1427c	-	Rv1365c	hypothetical protein BCG_1427c	Regulates negatively Rv3287c|RSBW|USFX. Regulated by redox potential.	information pathways	2	0	0	0	0	0	0	1	1
BCG_1428	-	Rv1366	hypothetical protein BCG_1428	Unknown	conserved hypotheticals	18	4.7	4.3	-0.06	337.4	309.01	-0.4	0.79	1
BCG_1429c	-	Rv1367c	hypothetical protein BCG_1429c	Function unknown (possibly involved in cell wall biosynthesis).	conserved hypotheticals	21	4.1	6.5	0.34	345.5	547	2.4	0.44	0.978
BCG_1430	lprF	Rv1368	putative lipoprotein lprF	Unknown	cell wall and cell processes	12	12	12.1	0.01	577.2	581.28	0.1	0.97	1
BCG_1431	-	0	hypothetical protein BCG_1431			6	187.1	156.6	-0.25	4489.9	3757.49	-30.5	0.2	0.74077
BCG_1432	-	Rv1371	hypothetical protein BCG_1432	Unknown	cell wall and cell processes	12	200.3	220.3	0.13	9616	10575	20	0.51	1
BCG_1433	-	Rv1372	hypothetical protein BCG_1433	Function unknown	conserved hypotheticals	13	76.6	67.4	-0.17	3983.2	3502.44	-9.2	0.6	1
BCG_1434	-	Rv1373	glycolipid sulfotransferase	Involved in sulfation: activity towards typical ceramide glycolipids and trehalose glycolipids.	intermediary metabolism and respiration	10	28.1	38.4	0.39	1125.5	1535.23	10.2	0.23	0.78224
BCG_1435c	-	Rv1374c	hypothetical protein BCG_1435c	Unknown	conserved hypotheticals	2	2.3	11.6	1.19	18.1	92.9	9.3	0.084	0.52861
BCG_1436	-	Rv1375	hypothetical protein BCG_1436	Function unknown	conserved hypotheticals	16	15.4	10.2	-0.42	986.5	655.55	-5.2	0.15	0.65071
BCG_1437	-	Rv1376	hypothetical protein BCG_1437	Function unknown	conserved hypotheticals	15	53	52.5	-0.01	3179.4	3152.77	-0.4	1	1
BCG_1438c	-	Rv1377c	putative transferase	Function unknown; probably involved in cellular metabolism	intermediary metabolism and respiration	13	28.1	25.6	-0.12	1461.6	1328.78	-2.6	0.72	1
BCG_1439c	-	Rv1378c	hypothetical protein BCG_1439c	Function unknown	conserved hypotheticals	16	16.8	40.7	1.06	1077.6	2602.75	23.8	0.012	0.2053
BCG_1440	pyrR	Rv1379	pyrimidine regulatory protein PyrR	Binds to the conserved sequence in the PYR operon mRNA and disrupts the antiterminator, permitting terminator hairpin formation and promoting transcription termination	regulatory proteins	7	0	0	0	0	0	0	1	1
BCG_1441	pyrB	Rv1380	aspartate carbamoyltransferase catalytic subunit	Involved in pyrimidine biosynthesis (second step) [catalytic activity: carbamoyl phosphate + L-aspartate = phosphate + N-carbamoyl-L-aspartate]	intermediary metabolism and respiration	9	0	0	0	0	0	0	1	1
BCG_1442	pyrC	Rv1381	dihydroorotase	Involved in pyrimidine biosynthesis (third step) [catalytic activity: (S)-dihydroorotate + H(2)O = N-carbamoyl-L-aspartate]	intermediary metabolism and respiration	21	247.4	246.7	0	20784.3	20721.6	-0.7	0.96	1
BCG_1443	-	Rv1382	putative export or membrane protein	Unknown	cell wall and cell processes	4	24.1	20.8	-0.18	385.7	332.43	-3.3	0.69	1
BCG_1444	carA	Rv1383	carbamoyl phosphate synthase small subunit	Involved in both arginine and pyrimidine biosynthesis [catalytic activity: 2 ATP + L-glutamine + CO(2) + H(2)O = 2 ADP + phosphate + glutamate + carbamoyl phosphate]	intermediary metabolism and respiration	12	474.8	560.9	0.24	22791.9	26922.8	86.1	0.022	0.27601
BCG_1445	carB	Rv1384	carbamoyl phosphate synthase large subunit	Involved in both arginine and pyrimidine biosynthesis [catalytic activity: 2 ATP + L-glutamine + CO(2) + H(2)O = 2 ADP + phosphate + glutamate + carbamoyl phosphate.]	intermediary metabolism and respiration	34	68.4	66.8	-0.03	9304.2	9091.3	-1.6	0.78	1
BCG_1446	pyrF	Rv1385	orotidine 5'-phosphate decarboxylase	Involved in the biosynthesis of pyrimidines [catalytic activity: orotidine 5'-phosphate = UMP + CO(2)]	intermediary metabolism and respiration	6	6.6	2.1	-0.72	158.9	49.52	-4.6	0.17	0.68138
BCG_1447	PE15	Rv1386	PE family protein	Function unknown	PE/PPE	6	0.8	0	-0.2	18.1	0	-0.8	1	1
BCG_1448	PPE20	Rv1387	PPE family protein	Function unknown	PE/PPE	21	5.7	1.8	-0.65	480.1	151.69	-3.9	0.05	0.39363
BCG_1449	mihF	Rv1388	putative integration host factor mihF	Unknown	information pathways	5	11.3	20.8	0.66	226.3	415.7	9.5	0.55	1
BCG_1450	gmk	Rv1389	guanylate kinase	Essential for recycling GMP and indirectly, CGMP [catalytic activity: ATP + GMP = ADP + GDP]	intermediary metabolism and respiration	5	93.2	86.3	-0.1	1863.8	1726.88	-6.8	0.65	1
BCG_1451	rpoZ	Rv1390	DNA-directed RNA polymerase subunit omega	Promotes RNA polymerase assembly. Latches the N-and C-terminal regions of the beta' subunit thereby faciltating its interaction with the beta and alpha subunits [catalytic activity: N nucleoside triphosphate = N diphosphate + {RNA}N].	information pathways	6	138.4	100.5	-0.44	3320.9	2412.15	-37.9	0.077	0.5005
BCG_1452	dfp	Rv1391	bifunctional phosphopantothenoylcysteine decarboxylase/phosphopantothenate synthase	Flavoprotein affecting synthesis of DNA and pantothenate metabolism	intermediary metabolism and respiration	10	0	0	0	0	0	0	1	1
BCG_1453	metK	Rv1392	S-adenosylmethionine synthetase	Involved in the activated methyl cycle. Catalyzes the formation of S-adenosylmethionine from methionine and ATP. The overall synthetic reaction is composed of two sequential steps, AdoMet formation and the subsequent tripolyphosphate hydrolysis which occurs prior to release of AdoMet from the enzyme. [catalytic activity : ATP + L-methionine + H(2)O = phosphate + diphosphate + S-adenosyl-L-methion…	intermediary metabolism and respiration	10	30.1	31	0.04	1202.4	1239.19	0.9	0.9	1
BCG_1454c	-	Rv1393c	putative monoxygenase	Function unknown; probably involved in cellular metabolism	intermediary metabolism and respiration	21	53.5	62.3	0.2	4494.1	5232.48	8.8	0.5	1
BCG_1455c	cyp132	Rv1394c	putative cytochrome P450 132 cyp132	Cytochromes P450 are a group of heme-thiolate monooxygenases. It oxidizes a variety of structurally unrelated compounds, including steroids, fatty acids, and xenobiotics.	intermediary metabolism and respiration	13	0	0.3	0.09	0	17.69	0.3	1	1
BCG_1456	-	Rv1395	putative transcriptional regulatory protein	Involved in transcriptional mechanism	regulatory proteins	14	74.7	21.2	-1.6	4185	1188.25	-53.5	0	0
BCG_1457c	PE_PGRS25	Rv1396c	PE-PGRS family protein	Function unknown	PE/PPE	10	1.1	1.8	0.17	42.3	71.78	0.7	0.69	1
BCG_1458c	-	Rv1397c	hypothetical protein BCG_1458c	Unknown	virulence, detoxification, adaptation	7	8.5	19	0.83	238	533.31	10.5	0.17	0.68138
BCG_1459c	-	Rv1398c	hypothetical protein BCG_1459c	Unknown	virulence, detoxification, adaptation	3	4.1	12	0.9	48.8	143.42	7.9	0.72	1
BCG_1460c	lipH	Rv1399c	putative lipase lipH	Function unknown, but supposedly involved in lipid metabolism	intermediary metabolism and respiration	6	446.4	415.8	-0.1	10713.9	9979.07	-30.6	0.46	0.99612
BCG_1461c	lipI	Rv1400c	putative lipase lipH	Function unknown, but possibly involved in lipid metabolism	intermediary metabolism and respiration	15	370.7	340.5	-0.12	22244.4	20432.2	-30.2	0.36	0.9167
BCG_1462	-	Rv1401	hypothetical protein BCG_1462	Unknown	cell wall and cell processes	12	57.6	62.2	0.1	2764.4	2983.9	4.6	0.69	1
BCG_1463	priA	Rv1402	primosome assembly protein PriA	Recognizes a specific hairpin sequence on PHIX SSDNA; this structure is then recognized and bound by proteins PRIB and PRIC. Formation of the primosome proceeds with the subsequent actions of DNAB, DNAC, DNAT and primase. PRIA then functions as a helicase within the primosome	information pathways	16	68.2	70.4	0.04	4365.8	4503.52	2.2	0.75	1
BCG_1464c	-	Rv1403c	putative methyltransferase	Causes methylation	intermediary metabolism and respiration	15	151.9	136.7	-0.15	9114.5	8204.34	-15.2	0.33	0.8896
BCG_1465	-	Rv1404	putative transcriptional regulatory protein	Involved in transcriptional mechanism	regulatory proteins	3	68.1	80.4	0.22	817.6	964.77	12.3	0.75	1
BCG_1466c	-	Rv1405c	putative methyltransferase	Causes methylation	intermediary metabolism and respiration	11	178.5	143.2	-0.31	7852.9	6299.69	-35.3	0.11	0.56826
BCG_1467	fmt	Rv1406	methionyl-tRNA formyltransferase	Modify the free amino group of the aminoacyl moiety of methionyl-tRNA(fMet). The formyl group appears to play a dual role in the initiator identity of N-formylmethionyl-tRNA by:(I) promoting its recognition by IF2 and (II) impairing its binding to EFTU-GTP. [catalytic activity: 10-formyltetrahydrofolate + L-methionyl-tRNA + H(2)O = tetrahydrofolate + N-formylmethionyl-tRNA]	information pathways	19	305.3	298.6	-0.03	23203.2	22691.6	-6.7	0.73	1
BCG_1468	fmu	Rv1407	putative fmu protein	Unknown	information pathways	20	37.5	36	-0.05	3001.2	2883.85	-1.5	0.86	1
BCG_1469	rpe	Rv1408	ribulose-phosphate 3-epimerase	Involved in the calvin cycle [catalytic activity: D-ribulose 5-phosphate = D-xylulose 5- phosphate]	intermediary metabolism and respiration	4	235.4	136.6	-0.76	3767.1	2186.21	-98.8	0.26	0.81549
BCG_1470	ribG	Rv1409	putative bifunctional riboflavin biosynthesis protein RIBG: diaminohydroxyphosphoribosylaminopyrimidine deaminase + 5-amino-6-(5-phosphoribosylamino) uracil reductase	Involved in riboflavin biosynthesis (at the second and third steps). Converts 2,5-diamino-6-(ribosylamino)-4(3H)-pyrimidinone 5'-phosphate into 5-amino-6-(ribosylamino)-2,4(1H,3H)-pyrimidinedione 5'-phosphate [catalytic activity 1: 2,5-diamino-6-hydroxy-4-(5-phosphoribosylamino)pyrimidine + H(2)O = 5-amino-6-(5-phosphoribosylamino)uracil + NH(3)] [catalytic activity 2: 5-amino-6-(5-phosphoribityl…	intermediary metabolism and respiration	7	0	0	0	0	0	0	1	1
BCG_1471c	-	Rv1410c	aminoglycosides/tetracycline-transport integral membrane protein	Involved in transport of aminoglycosides and tetracycline across the membrane (export): drug resistance by an export mechanism (conferes resistance to toxic compounds by removing them for the cells). Responsible for the translocation of the substrate across the membrane.	cell wall and cell processes	23	214.3	261.3	0.28	19714.2	24035.6	47	0.106	0.56826
BCG_1472c	lprG	Rv1411c	putative lipoprotein lprG	Unknown	cell wall and cell processes	13	52.1	55.6	0.08	2710.5	2888.93	3.4	0.84	1
BCG_1473	ribC	Rv1412	riboflavin synthase subunit alpha	Involved in riboflavin synthesis. Riboflavin synthase is a bifunctional enzyme complex catalyzing the formation of riboflavin from 5-amino-6-(1'-D)- ribityl-amino-2,4(1H,3H)-pyrimidinedione and L-3,4-dihydrohy-2- butanone-4-phosphate via 6,7-dimethyl-8-lumazine. The alpha subunit catalyzes the dismutation of 6,7-dimethyl-8-lumazine to riboflavin and 5-amino-6-(1'-D)-ribityl-amino-2,4(1H,3H)- pyri…	intermediary metabolism and respiration	2	0	0	0	0	0	0	1	1
BCG_1474	-	Rv1413	hypothetical protein BCG_1474	Function unknown	conserved hypotheticals	5	0	0	0	0	0	0	1	1
BCG_1475	-	Rv1414	hypothetical protein BCG_1475	Function unknown	conserved hypotheticals	5	0	0	0	0	0	0	1	1
BCG_1476	ribA2	Rv1415	bifunctional 3,4-dihydroxy-2-butanone 4-phosphate synthase/GTP cyclohydrolase II protein	Involved in riboflavin biosynthesis [catalytic activity: GTP + 3 H(2)O = formate + 2,5-diamino-6-hydroxy-4-(5-phosphoribosylamino)pyrimidine + diphosphate].	intermediary metabolism and respiration	21	0	0	0	0	0	0	1	1
BCG_1477	ribH	Rv1416	riboflavin synthase subunit beta	Riboflavin synthase is a bifunctional enzyme complex involved in riboflavin synthesis. Riboflavin synthase catalyzes the formation of riboflavin from 5-amino-6-(1'-D)- ribityl-amino-2,4(1H,3H)-pyrimidinedione and L-3,4-dihydrohy-2- butanone-4-phosphate via 6,7-dimethyl-8-lumazine. The beta subunit catalyzes the condensation of 5-amino-6-(1'-D)-ribityl- amino-2,4(1H,3H)-pyrimidinedione with L-3,4-…	intermediary metabolism and respiration	5	13.6	11.2	-0.2	272.7	223.94	-2.4	0.73	1
BCG_1478	-	Rv1417	hypothetical protein BCG_1478	Unknown	cell wall and cell processes	6	132.2	100.3	-0.38	3173.7	2408.08	-31.9	0.2	0.74077
BCG_1479	lprH	Rv1418	putative lipoprotein lprH	Unknown	cell wall and cell processes	9	208.3	190.2	-0.13	7498.6	6847.59	-18.1	0.68	1
BCG_1480	-	Rv1419	hypothetical protein BCG_1480	Unknown	conserved hypotheticals	2	0	2.2	0.53	0	17.69	2.2	1	1
BCG_1481	uvrC	Rv1420	excinuclease ABC subunit C	Involved in nucleotide excision repair. The ABC excision nuclease is a DNA repair enzyme that catalyzes the excision reaction of UV-damaged nucleotide segments producing oligomers having the modified base(S). Attaches to the UVRA-UVRB complex, displacing UVRA, and the damaged DNA strand is nicked on both sides of the damaged site	information pathways	26	91.7	93.2	0.02	9539	9697.8	1.5	0.8	1
BCG_1482	-	Rv1421	hypothetical protein BCG_1482	Function unknown	conserved hypotheticals	11	89.6	108.6	0.26	3944.2	4777.18	18.9	0.25	0.80719
BCG_1483	-	Rv1422	hypothetical protein BCG_1483	Function unknown	conserved hypotheticals	6	10.7	17.5	0.51	257.8	419.34	6.7	0.2	0.74077
BCG_1484	whiA	Rv1423	putative transcriptional regulatory protein whiA	Involved in transcriptional mechanism	regulatory proteins	8	19	11.4	-0.55	608.5	364.1	-7.6	0.1	0.56057
BCG_1485c	-	Rv1424c	hypothetical protein BCG_1485c	Unknown	cell wall and cell processes	4	0	0	0	0	0	0	1	1
BCG_1486	-	Rv1425	hypothetical protein BCG_1486	May be involved in synthesis of triacylglycerol	lipid metabolism	12	39.2	41.1	0.06	1881.5	1973.37	1.9	0.71	1
BCG_1487c	lipO	Rv1426c	putative esterase lipO	Function unknown, but supposedly involved in lipid metabolism	intermediary metabolism and respiration	11	69.2	105	0.57	3046.1	4621.35	35.8	0.29	0.84519
BCG_1488c	fadD12	Rv1427c	acyl-CoA synthetase	Function unknown, but supposed involvement in lipid degradation.	lipid metabolism	14	14.2	23.3	0.56	795.3	1304.24	9.1	0.34	0.89878
BCG_1489c	-	Rv1428c	hypothetical protein BCG_1489c	Function unknown	conserved hypotheticals	5	0	0	0	0	0	0	1	1
BCG_1490	-	Rv1429	hypothetical protein BCG_1490	Function unknown	conserved hypotheticals	16	69	49.6	-0.44	4417.4	3171.39	-19.5	0.0078	0.16573
BCG_1491	PE16	Rv1430	PE family protein	Function unknown	PE/PPE	3	5	10.5	0.63	60.5	126	5.5	0.28	0.83577
BCG_1492	-	Rv1431	hypothetical protein BCG_1492	Unknown	cell wall and cell processes	7	34.3	5.4	-1.92	960.4	150.14	-28.9	0.01	0.19468
BCG_1493	-	Rv1432	putative dehydrogenase	Function unknown; probably involved in cellular metabolism	intermediary metabolism and respiration	23	27	30.6	0.16	2483.3	2819.36	3.7	0.73	1
BCG_1494	-	Rv1433	hypothetical protein BCG_1494	Unknown	cell wall and cell processes	3	104.9	104.2	-0.01	1258.3	1249.87	-0.7	0.97	1
BCG_1495	-	Rv1434	hypothetical protein BCG_1495	Unknown	conserved hypotheticals	1	0	0	0	0	0	0	1	1
BCG_1496c	-	Rv1435c	hypothetical protein BCG_1496c	Unknown	cell wall and cell processes	2	0	2.3	0.54	0	18.03	2.3	1	1
BCG_1497	gap	Rv1436	putative glyceraldehyde 3-phosphate dehydrogenase gap	Involved in second phase of glycolysis (first step) [catalytic activity: D-glyceraldehyde 3-phosphate + phosphate + NAD(+) = 3-phospho-D-glyceroyl phosphate + NADH.]	intermediary metabolism and respiration	9	174.5	164.1	-0.09	6281.3	5906.78	-10.4	0.56	1
BCG_1498	pgk	Rv1437	phosphoglycerate kinase	Involved in the second phase of glycolysis (second step) [catalytic activity: ATP + 3-phospho-D-glycerate = ADP + 3-phospho-D-glyceroyl phosphate]	intermediary metabolism and respiration	10	445.1	403.2	-0.14	17802.9	16129.5	-41.8	0.42	0.95668
BCG_1499	tpiA	Rv1438	triosephosphate isomerase	Plays an important role in several metabolic pathways [catalytic activity: D-glyceraldehyde 3-phosphate = glycerone phosphate]	intermediary metabolism and respiration	10	118.9	94.7	-0.31	4756.7	3788.93	-24.2	0.22	0.7667
BCG_1500c	-	Rv1439c	hypothetical protein BCG_1500c	Unknown	conserved hypotheticals	3	0	0	0	0	0	0	1	1
BCG_1501	secG	Rv1440	preprotein translocase subunit SecG	Involved in protein export. Participates in a early event of protein translocation.	cell wall and cell processes	2	0	0	0	0	0	0	1	1
BCG_1502c	PE_PGRS26	Rv1441c	PE-PGRS family protein	Function unknown	PE/PPE	10	2.3	2.2	-0.02	93.1	89.81	-0.1	1	1
BCG_1503	bisC	Rv1442	putative biotin sulfoxide reductase bisC	This enzyme may serve as a scavenger, allowing the cell to utilize biotin sulfoxide as a biotin source	intermediary metabolism and respiration	25	26.1	38.3	0.48	2606.3	3834.21	12.3	0.16	0.6663
BCG_1504c	-	Rv1443c	hypothetical protein BCG_1504c	Unknown	conserved hypotheticals	6	0	0	0	0	0	0	1	1
BCG_1505c	-	Rv1444c	hypothetical protein BCG_1505c	Unknown	conserved hypotheticals	8	0	0	0	0	0	0	1	1
BCG_1506c	devB	Rv1445c	putative 6-phosphogluconolactonase devB	Involved in pentose phosphate pathway. Hydrolysis of 6-phosphogluconolactone to 6- phosphogluconate. [catalytic activity: 6-phospho-D-glucono-1,5-lactone + H(2)O = 6- phospho-D-gluconate]	intermediary metabolism and respiration	10	0	0	0	0	0	0	1	1
BCG_1507c	opcA	Rv1446c	putative OXPP cycle protein opcA	May be involved in the functional assembly of glucose 6-phosphate dehydrogenase	intermediary metabolism and respiration	8	0	0	0	0	0	0	1	1
BCG_1508c	zwf2	Rv1447c	glucose-6-phosphate 1-dehydrogenase	Involved in pentose phosphate pathway [catalytic activity: D-glucose 6-phosphate + NADP(+) = D-glucono- 1,5-lactone 6-phosphate + NADPH]	intermediary metabolism and respiration	14	0	0	0	0	0	0	1	1
BCG_1509c	tal	Rv1448c	transaldolase	Transaldolase is important for the balance of metabolites in the pentose-phosphate pathway [catalytic activity: sedoheptulose 7-phosphate + D-glyceraldehyde 3-phosphate = D-erythrose 4-phosphate + D-fructose 6-phosphate]	intermediary metabolism and respiration	10	0	0	0	0	0	0	1	1
BCG_1510c	tkt	Rv1449c	transketolase	This enzyme, together with transaldolase, provides a link between the glycolytic and pentose-phosphate pathways. It catalyzes the reversible transfer of a two-carbon KETOL unit from xylulose 5-phosphate to an aldose receptor [catalytic activity: sedoheptulose 7-phosphate + D-glyceraldehyde 3-phosphate = D-ribose 5-phosphate + D-xylulose 5-phosphate]	intermediary metabolism and respiration	20	73.4	60.1	-0.27	5868.1	4807.3	-13.3	0.39	0.94153
BCG_1511c	PE_PGRS27	Rv1450c	PE-PGRS family protein	Function unknown	PE/PPE	32	84.2	75.3	-0.15	10772	9638.35	-8.9	0.29	0.84519
BCG_1512	ctaB	Rv1451	protoheme IX farnesyltransferase	Thought to be involved in aerobic respiration.	intermediary metabolism and respiration	13	214.4	203.6	-0.07	11146.7	10585.4	-10.8	0.78	1
BCG_1513c	PE_PGRS28	Rv1452c	PE-PGRS family protein	Function unknown	PE/PPE	24	99.6	86	-0.2	9565	8251.86	-13.7	0.13	0.61455
BCG_1514	-	Rv1453	putative transcriptional activator protein	Involved in transcriptional mechanism	regulatory proteins	19	0	0	0	0	0	0	1	1
BCG_1515c	qor	Rv1454c	putative quinone reductase qor	Catalyzes the one electron reduction of certain quinones [catalytic activity: NADPH + quinone = NADP+ + semiquinone]	intermediary metabolism and respiration	10	0	0	0	0	0	0	1	1
BCG_1516	-	Rv1455	hypothetical protein BCG_1516	Function unknown	conserved hypotheticals	14	0	1.4	0.37	0	80.67	1.4	0.56	1
BCG_1517c	-	Rv1456c	putative unidentified antibiotic-transport integral membrane ABC transporter	Thought to be involved in active transport of antibiotic across the membrane (export): unidentified antibiotic resistance by an export mechanism. Responsible for the translocation of the substrate across the membrane.	cell wall and cell processes	10	12.6	11.7	-0.07	503.4	469.65	-0.8	0.82	1
BCG_1518c	-	Rv1457c	putative unidentified antibiotic-transport integral membrane ABC transporter	Thought to be involved in active transport of antibiotic across the membrane (export): unidentified antibiotic resistance by an export mechanism. Responsible for the translocation of the substrate across the membrane.	cell wall and cell processes	6	0	0	0	0	0	0	1	1
BCG_1519c	-	Rv1458c	putative unidentified antibiotic-transport ATP-binding protein ABC transporter	Thought to be involved in active transport of antibiotic across the membrane (export): unidentified antibiotic resistance by an export mechanism. Responsible for energy coupling to the transport system.	cell wall and cell processes	9	128.4	95.8	-0.4	4622.8	3447.26	-32.7	0.17	0.68138
BCG_1520c	-	Rv1459c	putative transmembrane protein	Unknown	cell wall and cell processes	12	0	0	0	0	0	0	1	1
BCG_1521	-	Rv1460	putative transcriptional regulatory protein	Involved in transcriptional mechanism	regulatory proteins	8	10.9	9.4	-0.14	350.2	302.29	-1.5	0.75	1
BCG_1522	-	Rv1461	hypothetical protein BCG_1522	Function unknown	conserved hypotheticals	32	91.9	106.6	0.2	11768.7	13648.1	14.7	0.27	0.82845
BCG_1523	-	Rv1462	hypothetical protein BCG_1523	Function unknown	conserved hypotheticals	16	0	0	0	0	0	0	1	1
BCG_1524	-	Rv1463	putative ATP-binding protein ABC transporter	Thought to be involved in active transport across the membrane. Responsible for energy coupling to the transport system.	cell wall and cell processes	9	58.2	39.7	-0.5	2094.4	1428.23	-18.5	0.34	0.89878
BCG_1525	csd	Rv1464	putative cysteine desulfurase csd	Catalyzes the removal of elemental sulfur and selenium atoms from L-cysteine, L-cystine, L-selenocysteine, and L-selenocystine to produce L-alanine	intermediary metabolism and respiration	12	691.3	732.4	0.08	33181.3	35153.1	41.1	0.55	1
BCG_1526	-	Rv1465	putative nitrogen fixation related protein	Function unknown; probably involved in cellular metabolism.	intermediary metabolism and respiration	5	150.5	174.6	0.21	3010.5	3492.15	24.1	0.6	1
BCG_1527	-	Rv1466	hypothetical protein BCG_1527	Function unknown	conserved hypotheticals	3	297.7	372.6	0.32	3572	4470.96	74.9	0.5	1
BCG_1528c	fadE15	Rv1467c	putative acyl-CoA dehydrogenase fadE15	Function unknown, but involvement in lipid degradation.	lipid metabolism	40	145.2	139.1	-0.06	23227.8	22259.3	-6.1	0.67	1
BCG_1529c	PE_PGRS29	Rv1468c	PE-PGRS family protein	Function unknown	PE/PPE	17	202.7	249.9	0.3	13785	16994.4	47.2	0.22	0.7667
BCG_1530	ctpD	Rv1469	putative cation transporter P-type atpase D ctpD	Cation-transporting ATPase; possibly catalyzes the transport of a cation (possibly cadmium) with the hydrolyse of ATP [catalytic activity: ATP + H(2)O + cation(in) = ADP + phosphate + cation(out)].	cell wall and cell processes	12	86.3	67.7	-0.33	4142.6	3250.77	-18.6	0.1	0.56057
BCG_1531	trxA	Rv1470	putative thioredoxin trxA	Thioredoxin participates in various redox reactions through the reversible oxidation of its active center dithiol, to a disulfide, & catalyzes dithiol-disulfide exchange reactions	intermediary metabolism and respiration	6	217.4	193.6	-0.16	5217.8	4645.65	-23.8	0.41	0.95033
BCG_1532	trxB1	Rv1471	putative thioredoxin trxB1	Thioredoxin participates in various redox reactions through the reversible oxidation of its active center dithiol, to a disulfide, & catalyzes dithiol-disulfide exchange reactions.	intermediary metabolism and respiration	4	126.1	122.1	-0.04	2017.9	1953.72	-4	0.89	1
BCG_1533	echA12	Rv1472	enoyl-CoA hydratase	Could possibly oxidize fatty acids using specific components [catalytic activity: (3S)-3-hydroxyacyl-CoA = trans-2(or 3)-enoyl-CoA + H(2)O].	lipid metabolism	5	220.8	207.7	-0.09	4415.1	4154.58	-13	0.79	1
BCG_1534	-	Rv1473	putative macrolide-transport ATP-binding protein ABC transporter	Thought to be involved in active transport of macrolide across the membrane (export). Macrolide antibiotics resistance by an export mechanism. Responsible for energy coupling to the transport system.	cell wall and cell processes	16	37.9	29.9	-0.3	2427	1913.56	-8	0.37	0.9243
BCG_1535	-	Rv1473A	putative transcriptional regulatory protein	Possibly involved in transcriptional mechanism	regulatory proteins	1	17.6	25.3	0.42	70.4	101.32	7.7	0.64	1
BCG_1536c	-	Rv1474c	putative transcriptional regulatory protein	Involved in transcriptional mechanism	regulatory proteins	9	63.3	79.4	0.31	2277.9	2860.11	16.2	0.28	0.83577
BCG_1537c	acn	Rv1475c	aconitate hydratase	Involved in tricarboxylic acid cycle [catalytic activity: citrate = cis-aconitate + H2O]	intermediary metabolism and respiration	41	169	177.3	0.07	27722.4	29083	8.3	0.54	1
BCG_1538	-	Rv1476	hypothetical protein BCG_1538	Unknown	cell wall and cell processes	21	11.7	16.4	0.36	979.1	1376.31	4.7	0.11	0.56826
BCG_1539	-	Rv1477	invasion protein	Unknown, but supposed involvement in virulence.	virulence, detoxification, adaptation	35	65.3	67.4	0.04	9147.2	9442.72	2.1	0.74	1
BCG_1540	-	Rv1478	invasion protein	Unknown, but supposedly involved in virulence	virulence, detoxification, adaptation	23	25.4	32.5	0.3	2340.1	2985.91	7	0.34	0.89878
BCG_1541	moxR1	Rv1479	putative transcriptional regulatory protein moxR1	Involved in transcriptional mechanism	regulatory proteins	19	174.4	159.9	-0.12	13255.4	12150.9	-14.5	0.18	0.69947
BCG_1542	-	Rv1480	hypothetical protein BCG_1542	Function unknown	conserved hypotheticals	26	47.8	39.4	-0.25	4966.1	4093.74	-8.4	0.3	0.85913
BCG_1543	-	Rv1481	hypothetical protein BCG_1543	Unknown	cell wall and cell processes	26	0	0	0	0	0	0	1	1
BCG_1544c	-	Rv1482c	hypothetical protein BCG_1544c	Function unknown	conserved hypotheticals	20	0	0	0	0	0	0	1	1
BCG_1545	fabG1	Rv1483	putative 3-oxoacyl-	Involved in the fatty acid biosynthesis pathway (first reduction step) (mycolic acid biosynthesis); reduces KASA/KASB products [catalytic activity: (3R)-3-hydroxyacyl-[acyl-carrier protein] + NADP+ = 3-oxoacyl-[acyl-carrier protein] + NADPH].	lipid metabolism	13	0	0	0	0	0	0	1	1
BCG_1546	inhA	Rv1484	enoyl-(acyl carrier protein) reductase	This isozyme is involved in mycolic acid biosynthesis. Second reductive step in fatty acid biosynthesis. Involved in the resistance against the antituberculosis drugs isoniazid and ethionamide [catalytic activity: acyl-[acyl-carrier protein] + NAD(+) = trans-2,3-dehydroacyl-[acyl-carrier protein] + NADH].	lipid metabolism	13	0	0	0	0	0	0	1	1
BCG_1547	hemH	Rv1485	ferrochelatase	Involved in protoheme biosynthesis (last step). Catalyzes the insertion of ferrous iron into protoporphyrin IX to form protoheme [catalytic activity: protoporphyrin + FE(2+) = protoheme + 2 H(+)].	intermediary metabolism and respiration	17	0	0	0	0	0	0	1	1
BCG_1548c	-	Rv1486c	hypothetical protein BCG_1548c	Function unknown	conserved hypotheticals	21	0	0	0	0	0	0	1	1
BCG_1549	-	Rv1487	hypothetical protein BCG_1549	Unknown	cell wall and cell processes	4	0	0	0	0	0	0	1	1
BCG_1550	-	Rv1488	hypothetical protein BCG_1550	Function unknown	cell wall and cell processes	11	0	0	0	0	0	0	1	1
BCG_1551	-	Rv1489	hypothetical protein BCG_1551	Function unknown	conserved hypotheticals	5	0	0	0	0	0	0	1	1
BCG_1552	-	Rv1489A	hypothetical protein BCG_1552	Function unknown	conserved hypotheticals	2	0	0	0	0	0	0	1	1
BCG_1553	-	Rv1490	hypothetical protein BCG_1553	Unknown	cell wall and cell processes	11	0	0	0	0	0	0	1	1
BCG_1554c	-	Rv1491c	hypothetical protein BCG_1554c	Unknown	cell wall and cell processes	12	0	0	0	0	0	0	1	1
BCG_1555	mutA	Rv1492	putative methylmalonyl-CoA mutase small subunit mutA	Involved in propionic acid fermentation. Catalyzes the isomerization of succinyl-CoA to methylmalonyl-CoA during synthesis of propionate from tricarboxylic acid-cycle intermediates [catalytic activity: (R)-2-methyl-3-oxopropanoyl-CoA = succinyl- CoA]	lipid metabolism	16	0	0	0	0	0	0	1	1
BCG_1556	mutB	Rv1493	methylmalonyl-CoA mutase	Involved in propionic acid fermentation. Catalyzes the isomerization of succinyl-CoA to methylmalonyl-CoA during synthesis of propionate from tricarboxylic acid-cycle intermediates [catalytic activity : (R)-2-methyl-3-oxopropanoyl-CoA = succinyl- CoA.]	lipid metabolism	26	147	121.5	-0.26	15283	12640.6	-25.4	0.01	0.19468
BCG_1557	-	Rv1494	hypothetical protein BCG_1557	Unknown	virulence, detoxification, adaptation	5	559.5	473	-0.24	11190	9460.71	-86.5	0.14	0.63815
BCG_1558	-	Rv1495	hypothetical protein BCG_1558	Sequence-specific mRNA cleavage	virulence, detoxification, adaptation	3	199.6	179.6	-0.15	2395	2155.31	-20	0.8	1
BCG_1559	-	Rv1496	arginine/ornithine transport system ATPase	Possibly involved in transport (possibly arginine)	cell wall and cell processes	19	187.9	157.5	-0.25	14282.6	11967.1	-30.5	0.19	0.72339
BCG_1560	lipL	Rv1497	putative esterase lipL	Function unknown, but supposed involvement in lipid metabolism	intermediary metabolism and respiration	14	147.7	135.4	-0.12	8271.3	7583.22	-12.3	0.27	0.82845
BCG_1561c	-	Rv1498c	putative methyltransferase	Causes methylation	intermediary metabolism and respiration	3	79.1	64.1	-0.28	949.8	768.96	-15.1	0.52	1
BCG_1562c	-	Rv1498A	hypothetical protein BCG_1562c	Function unknown	conserved hypotheticals	2	1.6	0	-0.41	13.1	0	-1.6	1	1
BCG_1563	-	Rv1499	hypothetical protein BCG_1563	Unknown	conserved hypotheticals	3	35.8	29.2	-0.26	430	350.58	-6.6	0.72	1
BCG_1564	-	Rv1500	putative glycosyltransferase	Function unknown	intermediary metabolism and respiration	5	92.5	54.6	-0.71	1850.6	1091.51	-38	0.24	0.79704
BCG_1565	-	Rv1501	hypothetical protein BCG_1565	Function unknown	conserved hypotheticals	3	45.3	56.6	0.29	544.1	679.79	11.3	0.71	1
BCG_1566	-	Rv1502	hypothetical protein BCG_1566	Unknown	unknown	12	264.5	250.1	-0.08	12694.3	12004.9	-14.4	0.34	0.89878
BCG_1567c	-	0	TDP-4-oxo-6-deoxy-D-glucose transaminase			10	236.2	242.6	0.04	9447.8	9704.93	6.4	0.82	1
BCG_1568c	-	Rv1505c	hypothetical protein BCG_1568c	Function unknown	conserved hypotheticals	12	29.9	23.8	-0.27	1433.7	1143.81	-6	0.38	0.93046
BCG_1569	-	Rv1517	hypothetical protein BCG_1569	Unknown	cell wall and cell processes	10	92.3	115.2	0.3	3692	4607.02	22.9	0.43	0.96995
BCG_1570	-	Rv1518	hypothetical protein BCG_1570	Unknown, possibly glycosyl transferase	conserved hypotheticals	9	6.6	14	0.71	237.5	503.02	7.4	0.036	0.34118
BCG_1571	-	Rv1519	hypothetical protein BCG_1571	Function unknown	conserved hypotheticals	2	59.5	130.3	1.07	475.8	1042.45	70.8	0.14	0.63815
BCG_1572	-	Rv1520	putative sugar transferase	Unknown; thought to be involved in cellular metabolism.	intermediary metabolism and respiration	9	94.1	66.6	-0.47	3389.2	2397.52	-27.5	0.012	0.2053
BCG_1573	fadD25	Rv1521	acyl-CoA synthetase	Function unknown, but involvement in lipid degradation.	lipid metabolism	17	101.6	88.4	-0.19	6910.1	6013.91	-13.2	0.32	0.8764
BCG_1574c	mmpL12	Rv1522c	putative transmembrane transport protein mmpL12	Unknown. Thought to be involved in fatty acid transport.	cell wall and cell processes	55	128.8	108.2	-0.24	28326.7	23806.8	-20.5	0.031	0.32411
BCG_1575	-	Rv1523	putative methyltransferase	Causes methylation	intermediary metabolism and respiration	17	156.4	126.7	-0.29	10633.8	8617.79	-29.6	0.11	0.56826
BCG_1576	-	Rv1524	putative glycosyltransferase	Unknown	intermediary metabolism and respiration	24	23.3	30.6	0.33	2234.3	2935.44	7.3	0.21	0.75106
BCG_1577	wbbL2	Rv1525	putative rhamnosyl transferase wbbL2	Possibly involved in cell wall arabinogalactan linker formation: Uses dTDP-L-rhamnose as substrate to insert the rhamnosyl residue into the cell wall.	conserved hypotheticals	10	25.9	29.7	0.17	1036	1187.75	3.8	0.79	1
BCG_1578c	-	Rv1526c	putative glycosyltransferase	Unknown; thought to be involved in cellular metabolism.	intermediary metabolism and respiration	19	37.5	34.9	-0.09	2846.9	2648.7	-2.6	0.69	1
BCG_1579c	pks5	Rv1527c	putative polyketide synthase pks5	Involved in polyketide metabolism.	lipid metabolism	106	42.9	36	-0.22	18177.8	15253.6	-6.9	0.085	0.53068
BCG_1580c	papA4	Rv1528c	putative polyketide synthase associated protein papA4	Function unknown; thought to be involved in lipid metabolism.	lipid metabolism	4	351.2	458.1	0.38	5619.6	7330.14	106.9	0.027	0.30228
BCG_1581	fadD24	Rv1529	acyl-CoA synthetase	Function unknown, but involvement in lipid degradation.	lipid metabolism	16	91.6	53	-0.74	5862.5	3394.42	-38.6	0.019	0.26072
BCG_1582	adh	Rv1530	putative alcohol dehydrogenase adh	Catalyzes the reversible oxidation of ethanol to acetaldehyde with the concomitant reduction of NAD	intermediary metabolism and respiration	11	425.4	351.7	-0.27	18719.8	15475.2	-73.7	0.043	0.37185
BCG_1583	-	Rv1531	hypothetical protein BCG_1583	Unknown	conserved hypotheticals	9	150.9	221.1	0.54	5431.1	7958.51	70.2	0.18	0.69947
BCG_1584c	-	Rv1532c	hypothetical protein BCG_1584c	Function unknown	conserved hypotheticals	6	709.7	980.6	0.46	17033.5	23534.1	270.9	0.03	0.32043
BCG_1585	-	Rv1533	hypothetical protein BCG_1585	Unknown	conserved hypotheticals	10	122.3	116	-0.07	4893.1	4639.12	-6.3	0.78	1
BCG_1586	-	Rv1534	putative transcriptional regulator	Possibly involved in a transcriptional mechanism	regulatory proteins	7	138.6	107.3	-0.35	3881.8	3005.22	-31.3	0.41	0.95033
BCG_1587	-	Rv1535	hypothetical protein BCG_1587	Unknown	conserved hypotheticals	3	0	0	0	0	0	0	1	1
BCG_1588	ileS	Rv1536	isoleucyl-tRNA synthetase	Charging ILE tRNA [catalytic activity: ATP + L-isoleucine + tRNA(ILE) = AMP + diphosphate + L-isoleucyl-tRNA(ILE)].	information pathways	31	0.5	0	-0.13	64.4	5.71	-0.5	0.14	0.63815
BCG_1589	dinX	Rv1537	DNA polymerase IV	Involved in DNA metabolism [catalytic activity: N deoxynucleoside triphosphate = N diphosphate + {DNA}N].	information pathways	16	193.3	158.6	-0.28	12369.6	10147.3	-34.7	0.106	0.56826
BCG_1590c	ansA	Rv1538c	putative L-aparaginase ansA	Conversion of asparagine to aspartate [catalytic activity: L-asparagine + H(2)O = L-aspartate + NH(3).]	intermediary metabolism and respiration	11	59.3	53.7	-0.13	2610.4	2363.68	-5.6	0.76	1
BCG_1591	lspA	Rv1539	lipoprotein signal peptidase	This protein specifically catalyzes the removal of signal peptides from prolipoproteins [catalytic activity: cleavage of N-terminal leader sequences from membrane prolipoproteins. Hydrolyses XAA-XBB-XBB-|-CYS, in which XAA is hydrophobic (preferably LEU), XBB is often SER or ala, XCC is often GLY or ala, and the CYS is alkylated on sulfur with a diacylglyceryl group].	cell wall and cell processes	5	401.6	481	0.26	8032.1	9619.15	79.4	0.16	0.6663
BCG_1592	-	Rv1540	hypothetical protein BCG_1592	Function unknown	conserved hypotheticals	11	81.3	85.3	0.06	3578.4	3751.42	3.9	0.78	1
BCG_1593c	lprI	Rv1541c	putative lipoprotein lprI	Unknown	cell wall and cell processes	5	125.8	148.9	0.23	2516.5	2977.17	23	0.31	0.87135
BCG_1594c	glbN	Rv1542c	putative hemoglobin glbN	Oxygen transport	intermediary metabolism and respiration	3	394.7	504.9	0.35	4735.9	6058.8	110.2	0.23	0.78224
BCG_1595	-	Rv1543	putative fatty acyl-CoA reductase	Thought to reduce acyl-CoA esters of fatty acids to fatty aldehydes.	lipid metabolism	9	68.1	67.4	-0.01	2451.4	2424.71	-0.7	0.95	1
BCG_1596	-	0	hypothetical protein BCG_1596			2	174.7	127.5	-0.44	1397.3	1019.94	-47.2	0.11	0.56826
BCG_1597	-	Rv1544	putative ketoacyl reductase	Function unknown, but possibly involvement in lipid metabolism.	lipid metabolism	18	21.1	22.1	0.05	1518.7	1591.61	1	0.86	1
BCG_1598	-	Rv1545	hypothetical protein BCG_1598	Unknown	conserved hypotheticals	5	318	273.8	-0.21	6360.2	5476.9	-44.2	0.13	0.61455
BCG_1599	-	Rv1546	hypothetical protein BCG_1599	Function unknown	conserved hypotheticals	7	119	92.8	-0.34	3331.3	2598.95	-26.2	0.072	0.47903
BCG_1600	dnaE	Rv1547	DNA polymerase III subunit alpha	DNA polymerase III is a complex, multichain enzyme responsible for most of the replicative synthesis in bacteria. This DNA polymerase also exhibits 3' to 5' exonuclease activity. The alpha chain is the DNA polymerase [catalytic activity: N deoxynucleoside triphosphate = N diphosphate + {DNA}(N)].	information pathways	52	222.2	193.1	-0.2	46216.2	40158	-29.1	0.01	0.19468
BCG_1601c	PPE21	Rv1548c	PPE family protein	Function unknown	PE/PPE	24	9.8	12.2	0.22	941.2	1175.61	2.4	0.55	1
BCG_1602	fadD11	Rv1550	putative fatty-acid-CoA ligase fadD11	Function unknown, but involvement in lipid degradation.	lipid metabolism	27	16.6	17.7	0.07	1789.1	1908.02	1.1	0.75	1
BCG_1603	plsB1	Rv1551	glycerol-3-phosphate acyltransferase	Thought to be involved in lipid metabolism.	lipid metabolism	18	11.4	14.9	0.28	823.3	1075.03	3.5	0.34	0.89878
BCG_1604	frdA	Rv1552	fumarate reductase flavoprotein subunit	Involved in interconversion of fumarate and succinate (anaerobic respiration) [catalytic activity: succinate + acceptor = fumarate + reduced acceptor].	intermediary metabolism and respiration	30	100.7	138.2	0.44	12088	16578.2	37.4	0.0134	0.22345
BCG_1605	frdBC	Rv1553	fumarate reductase frdC	Involved in interconversion of fumarate and succinate (anaerobic respiration) [catalytic activity: succinate + acceptor = fumarate + reduced acceptor].	intermediary metabolism and respiration	8	0	0	0	0	0	0	1	1
BCG_1606	frdD	Rv1555	fumarate reductase subunit D	Involved in interconversion of fumarate and succinate (anaerobic respiration). This hydrophobic component may be required to anchor the catalytic components of the fumarate reductase complex to the cytoplasmic membrane.	intermediary metabolism and respiration	6	0	0	0	0	0	0	1	1
BCG_1607	-	Rv1556	putative regulatory protein	Possibly involved in a transcriptional mechanism	regulatory proteins	12	0	0	0	0	0	0	1	1
BCG_1608	mmpS6	0	putative membrane protein mmpS6			8	30.9	51.1	0.64	989	1636.03	20.2	0.1	0.56057
BCG_1609	mmpL6	Rv1557	putative transmembrane transport protein mmpL6	Unknown. Thought to be involved in fatty acid transport.	cell wall and cell processes	37	380.7	458.2	0.26	56339.3	67819.8	77.6	0.13	0.61455
BCG_1610	-	Rv1558	hypothetical protein BCG_1610	Function unknown	conserved hypotheticals	1	0	0	0	0	0	0	1	1
BCG_1611	ilvA	Rv1559	threonine dehydratase	Involved in isoleucine biosynthesis (first step). Catalyzes the formation of alpha-ketobutyrate from threonine in a two step reaction. The first step is a dehydration of threonine, followed by rehydration and liberation of ammonia [catalytic activity: L-threonine + H(2)O = 2-oxobutanoate + NH(3) + H(2)O].	intermediary metabolism and respiration	2	37.5	25	-0.5	300.3	200.05	-12.5	0.64	1
BCG_1612	-	Rv1560	hypothetical protein BCG_1612	Unknown	virulence, detoxification, adaptation	0	0	0	0	0	0	0	1	1
BCG_1613	-	Rv1561	hypothetical protein BCG_1613	Unknown	virulence, detoxification, adaptation	1	0	0	0	0	0	0	1	1
BCG_1614c	treZb	0	maltooligosyltrehalose trehalohydrolase TreZ			5	0	0	0	0	0	0	1	1
BCG_1615c	treZa	Rv1562c	maltooligosyltrehalose trehalohydrolase TreZ	Involved in trehalose biosynthesis (protective effect). Mycobacteria can produce trehalose from glucose 6-phosphate and UDP-glucose (the OTSA-OTSB pathway) from glycogen-like alpha(1-->4)-linked glucose polymers (the trey-TREZ pathway) and from maltose (the TRES pathway). Seems to have additional alpha-glucosidase activity.	virulence, detoxification, adaptation	10	0	0	0	0	0	0	1	1
BCG_1616c	treY	Rv1563c	maltooligosyltrehalose synthase TreY	Involved in trehalose biosynthesis (protective effect). Mycobacteria can produce trehalose from glucose 6-phosphate and UDP-glucose (the OtsA-OtsB pathway) from glycogen-like alpha(1-->4)-linked glucose polymers (the TreY-TreZ pathway) and from maltose (the TreS pathway).	virulence, detoxification, adaptation	22	0	0	0	0	0	0	1	1
BCG_1617c	treX	Rv1564c	maltooligosyltrehalose synthase TreX	Possibly involved in trehalose biosynthesis (protective effect). Mycobacteria can produce trehalose from glucose 6-phosphate and UDP-glucose (the OtsA-OtsB pathway) from glycogen-like alpha(1-->4)-linked glucose polymers (the TreY-TreZ pathway) and from maltose (the TreS pathway).	virulence, detoxification, adaptation	35	0	0	0	0	0	0	1	1
BCG_1618c	-	Rv1565c	hypothetical protein BCG_1618c	Unknown	cell wall and cell processes	26	0	0	0	0	0	0	1	1
BCG_1619c	-	Rv1566c	putative inv protein	Unknown	virulence, detoxification, adaptation	10	0.8	1.9	0.26	30.7	76.48	1.1	0.92	1
BCG_1620c	-	Rv1567c	hypothetical protein BCG_1620c	Unknown	cell wall and cell processes	0	0	0	0	0	0	0	1	1
BCG_1621	bioA	Rv1568	adenosylmethionine--8-amino-7-oxononanoate transaminase	Involved in bioconversion of pimelate into dethiobiotin [catalytic activity: S-adenosyl-L-methionine + 8-amino-7- oxononanoate = S-adenosyl-4-methylthio-2-oxobutanoate + 7,8- diaminononanoate]. Supposedly involved in stationary-phase survival.	intermediary metabolism and respiration	10	212.5	215.5	0.02	8498.6	8618.46	3	0.93	1
BCG_1622	bioF1	Rv1569	8-amino-7-oxononanoate synthase	Involved in biotin biosynthesis (at the first step) [catalytic activity: 6-carboxyhexanoyl-CoA + L-alanine = 8-amino-7-oxononanoate + CoA + CO2].	intermediary metabolism and respiration	11	661.6	1323.2	0.99	29112.6	58221.1	661.6	0.0144	0.23156
BCG_1623	bioD	Rv1570	dithiobiotin synthetase	Involved in bioconversion of pimelate into dethiobiotin [catalytic activity: ATP + 7,8-diaminononanoate + CO(2) = ADP + phosphate + dethiobiotin]	intermediary metabolism and respiration	7	0.8	0	-0.21	22.2	0	-0.8	0.43	0.96995
BCG_1624	-	Rv1571	hypothetical protein BCG_1624	Function unknown	conserved hypotheticals	8	0	0	0	0	0	0	1	1
BCG_1625c	-	0	REP13E12 repeat-containing protein			17	37.6	28.5	-0.35	2556.4	1939.31	-9.1	0.28	0.83577
BCG_1626c	-	Rv1588c	REP13E12 repeat-containing protein	Unknown	insertion seqs and phages	7	23.2	38.7	0.63	650.6	1083.1	15.4	0.31	0.87135
BCG_1627	bioB	Rv1589	biotin synthase	Involved in biotin synthesis.	intermediary metabolism and respiration	8	0	0	0	0	0	0	1	1
BCG_1628	-	Rv1590	hypothetical protein BCG_1628	Function unknown	conserved hypotheticals	1	0	0	0	0	0	0	1	1
BCG_1629	-	Rv1591	putative transmembrane protein	Function unknown	cell wall and cell processes	7	7.5	0	-1.32	209.2	0	-7.5	0.11	0.56826
BCG_1630c	-	Rv1592c	hypothetical protein BCG_1630c	Function unknown	conserved hypotheticals	20	85.1	87	0.03	6805	6961.19	2	0.88	1
BCG_1631c	-	Rv1593c	hypothetical protein BCG_1631c	Function unknown	conserved hypotheticals	13	151.6	82.5	-0.84	7885.5	4291.99	-69.1	0.0017	0.05999
BCG_1632	nadA	Rv1594	quinolinate synthetase	Quinolinate biosynthesis	intermediary metabolism and respiration	8	0	0	0	0	0	0	1	1
BCG_1633	nadB	Rv1595	L-aspartate oxidase	Quinolinate biosynthesis. Catalyzes the oxidation of L-aspartate to iminoaspartate which is condensed with dihydroxyacetone phosphate to quinolinate under the action of quinolinate synthase a [catalytic activity: L-aspartate + H(2)O + O(2) = oxaloacetate + NH(3) + H(2)O(2)]	intermediary metabolism and respiration	24	0	0.4	0.1	0	35.17	0.4	0.36	0.9167
BCG_1634	nadC	Rv1596	nicotinate-nucleotide pyrophosphorylase	de novo biosynthesis of NAD and NADP [catalytic activity: nicotinate D-ribonucleotide + diphosphate + CO(2) = pyridine-2,3-dicarboxylate + 5-phospho-alpha-D-ribose 1-diphosphate]	intermediary metabolism and respiration	12	11.8	18.2	0.46	568.3	873.73	6.4	0.12	0.58912
BCG_1635	-	Rv1597	hypothetical protein BCG_1635	Unknown	conserved hypotheticals	5	18	12.6	-0.39	359.2	251	-5.4	0.96	1
BCG_1636c	-	Rv1598c	hypothetical protein BCG_1636c	Function unknown	conserved hypotheticals	4	0	0	0	0	0	0	1	1
BCG_1637	hisD	Rv1599	histidinol dehydrogenase	Involved in histidine biosynthesis pathway (tenth step). This protein is considered as a bifunctional enzyme, possessing two active sites, one an alcohol dehydrogenase and the other an aldehyde dehydrogenase [catalytic activity: L-histidinol + 2 NAD(+) + H(2)O = L-histidine + 2 NADH].	intermediary metabolism and respiration	10	0	0	0	0	0	0	1	1
BCG_1638	hisC1	Rv1600	histidinol-phosphate aminotransferase	Histidine biosynthesis (eighth step) [catalytic activity: L-histidinol-phosphate + 2-oxoglutarate = 3-(imidazol-4-YL)-2-oxopropyl phosphate + L-glutamate]	intermediary metabolism and respiration	9	7.5	11.2	0.37	270.5	403.59	3.7	0.38	0.93046
BCG_1639	hisB	Rv1601	imidazoleglycerol-phosphate dehydratase	Histidine biosynthesis (seventh step) [catalytic activity: D-erythro-1-(imidazol-4-YL)glycerol 3- phosphate = 3-(imidazol-4-YL)-2-oxopropyl phosphate + H(2)O]	intermediary metabolism and respiration	7	29.8	29.2	-0.03	833.9	816.83	-0.6	0.95	1
BCG_1640	hisH	Rv1602	imidazole glycerol phosphate synthase subunit HisH	Histidine biosynthesis pathway (fifth step). Catalyzes an amidotransferase reaction that generates imidazole-glycerol phosphate and 5-aminoimidazol-4-carboxamide ribonucleotide, which is used for purine synthesis.	intermediary metabolism and respiration	6	0	0	0	0	0	0	1	1
BCG_1641	hisA	Rv1603	1-(5-phosphoribosyl)-5-	Histidine biosynthesis pathway (fourth step) [catalytic activity: N-(5'-phospho-D-ribosylformimino)-5-amino-1-(5''-phosphoribosyl)-4-imidazolecarb oxamide = N-(5'-phospho-D-1'-ribulosylformimino)-5-amino-1-(5''-phosphoribosyl)-4- imidazolecarboxamide.]	intermediary metabolism and respiration	10	0	0	0	0	0	0	1	1
BCG_1642	impA	Rv1604	putative inositol-monophosphatase impA	Involved in inositol phosphate metabolism. It is responsible for the provision of inositol required for synthesis of phosphatidylinositol and polyphosphoinositides. Key enzyme of the phosphatidyl inositol signaling pathway [catalytic activity: inositol 1(or 4)-monophosphate + H(2)O = inositol + orthophosphate].	intermediary metabolism and respiration	5	1.4	0	-0.35	27.2	0	-1.4	1	1
BCG_1643	hisF	Rv1605	imidazole glycerol phosphate synthase subunit HisF	Histidine biosynthesis pathway (sixth step). Catalyzes the cyclization reaction that produces D-erythro-imidazole glycerol phosphate.	intermediary metabolism and respiration	5	0	0	0	0	0	0	1	1
BCG_1644	hisI	Rv1606	phosphoribosyl-AMP cyclohydrolase	Involved in histidine biosynthesis pathway (at the third step) [catalytic activity: 5-phosphoribosyl-AMP + H(2)O = 5-(5-phospho-D-ribosylaminoformimino)-1-(5-phospho-ribosyl) imidazole-4- carboxamide.]	intermediary metabolism and respiration	3	0	0	0	0	0	0	1	1
BCG_1645	chaA	Rv1607	putative ionic transporter integral membrane protein chaA	Involved in transport of ions (presumably calcium) across the membrane. Responsible for the translocation of the substrate across the membrane.	cell wall and cell processes	12	0	0	0	0	0	0	1	1
BCG_1646c	bcpB	Rv1608c	putative peroxidoxin bcpB	Peroxide detoxification	virulence, detoxification, adaptation	6	0	0	0	0	0	0	1	1
BCG_1647	trpE	Rv1609	anthranilate synthase component I	Involved in tryptophan biosynthesis pathway (at the first step). Supposed tetramer of two components I and two components II: component I (Rv1609|trpE) catalyzes the formation of anthranilate using ammonia rather than glutamine, whereas component II (Rv0013|trpG) provides glutamine amidotransferase activity [catalytic activity: chorismate + L-glutamine = anthranilate + pyruvate + L-glutamate].	intermediary metabolism and respiration	19	171.3	285.4	0.72	13019.3	21690.7	114.1	0.106	0.56826
BCG_1648	-	Rv1610	hypothetical protein BCG_1648	Unknown	cell wall and cell processes	8	484.9	536	0.14	15517.9	17150.7	51	0.2	0.74077
BCG_1649	trpC	Rv1611	indole-3-glycerol-phosphate synthase	Tryptophan biosynthesis pathway (fourth step) [catalytic activity: 1-(2-carboxyphenylamino)-1-deoxy-D-ribulose 5-phosphate = 1-(indol-3-YL)glycerol 3-phosphate + CO(2) + H(2)O.]	intermediary metabolism and respiration	14	127.1	140.1	0.14	7118	7844.06	13	0.4	0.94376
BCG_1650	trpB	Rv1612	tryptophan synthase subunit beta	Tryptophan biosynthesis pathway (fifth last step). The beta subunit is responsible for the synthesis of L-tryptophan from indole and L-serine. [catalytic activity: L-serine + 1-(indol-3-YL)glycerol 3-phosphate = L-tryptophan + glyceraldehyde 3-phosphate + H(2)O]	intermediary metabolism and respiration	8	0	0	0	0	0	0	1	1
BCG_1651	trpA	Rv1613	tryptophan synthase subunit alpha	Tryptophan biosynthesis pathway (fifth - last step). The alpha subunit is responsible for the ALDOL cleavage of indoleglycerol phosphate to indole and glyceraldehyde 3- phosphate. [catalytic activity: L-serine + 1-(indol-3-YL)glycerol 3-phosphate = L-tryptophan + glyceraldehyde 3-phosphate + H(2)O.]	intermediary metabolism and respiration	13	217	197	-0.14	11285.7	10243.6	-20	0.36	0.9167
BCG_1652	lgt	Rv1614	prolipoprotein diacylglyceryl transferase	Prolipoprotein modification	cell wall and cell processes	15	10.4	9.8	-0.05	624.5	590.74	-0.6	0.87	1
BCG_1653	-	Rv1615	hypothetical protein BCG_1653	Unknown	cell wall and cell processes	5	0	0	0	0	0	0	1	1
BCG_1654	-	Rv1616	hypothetical protein BCG_1654	Function unknown	cell wall and cell processes	3	0	0	0	0	0	0	1	1
BCG_1655	pykA	Rv1617	pyruvate kinase	Produces phosphoenol pyruvate in glycolysis [catalytic activity: ATP + pyruvate = ADP + phosphoenolpyruvate]	intermediary metabolism and respiration	7	0	0	0	0	0	0	1	1
BCG_1656	tesB1	Rv1618	putative acyl-CoA thioesterase II tesB1	Involved in fatty acid metabolism.	lipid metabolism	14	0	0	0	0	0	0	1	1
BCG_1657	-	Rv1619	hypothetical protein BCG_1657	Function unknown	cell wall and cell processes	19	0	0	0	0	0	0	1	1
BCG_1658c	cydC	Rv1620c	putative 'component linked with the assembly of cytochrome' transport transmembrane ATP-binding protein ABC transporter cydC	Involved in active transport across the membrane of component linked with the assembly of cytochrome: involved in cytochrome biogenesis (aerobic respiration). Responsible for energy coupling to the transport system and for the translocation of the substrate across the membrane.	intermediary metabolism and respiration	19	42.6	46.6	0.12	3237.4	3538.02	4	0.74	1
BCG_1659c	cydD	Rv1621c	putative 'component linked with the assembly of cytochrome' transport transmembrane ATP-binding protein ABC transporter cydD	Involved in active transport across the membrane of component linked with the assembly of cytochrome: involved in cytochrome biogenesis (aerobic respiration). Responsible for energy coupling to the transport system and for the translocation of the substrate across the membrane.	intermediary metabolism and respiration	29	372.4	533.1	0.51	43204.2	61833.9	160.6	0	0
BCG_1660c	cydB	Rv1622c	putative integral membrane cytochrome D ubiquinol oxidase (subunit II) cydB	Involved in the respiratory chain (at the terminal step): aerobic respiration. Cytochrome D terminal oxidase complex is the component of the aerobic respiratory chain that is supposedly predominant when cells are grown at low aeration [catalytic activity: ubiquinol-8 + O(2) = ubiquinone-8 + H(2)O].	intermediary metabolism and respiration	8	76.7	67.6	-0.17	2455.8	2162.48	-9.2	0.65	1
BCG_1661c	cydA	Rv1623c	putative integral membrane cytochrome D ubiquinol oxidase (subunit I) cydA	Involved in the respiratory chain (at the terminal step): aerobic respiration. Cytochrome D terminal oxidase complex is the component of the aerobic respiratory chain that is supposedly predominant when cells are grown at low aeration [catalytic activity: ubiquinol-8 + O(2) = ubiquinone-8 + H(2)O].	intermediary metabolism and respiration	18	54.3	62.7	0.19	3910.9	4517.23	8.4	0.17	0.68138
BCG_1662c	-	Rv1624c	hypothetical protein BCG_1662c	Unknown	cell wall and cell processes	3	0	0	0	0	0	0	1	1
BCG_1663c	cya	Rv1625c	membrane-anchored adenylyl cyclase cya	Involved in cAMP synthesis [catalytic activity: ATP = 3',5'-cyclic AMP + diphosphate]. Inhibited by polyphosphates.	intermediary metabolism and respiration	9	0.8	0	-0.22	29.2	0	-0.8	1	1
BCG_1664	-	Rv1626	putative two-component system transcriptional regulator	Sensor part of a two component regulatory system	regulatory proteins	12	0	0	0	0	0	0	1	1
BCG_1665c	-	Rv1627c	lipid-transfer protein	Thought to be involved in lipid metabolism.	lipid metabolism	8	0	0	0	0	0	0	1	1
BCG_1666c	-	Rv1628c	hypothetical protein BCG_1666c	Function unknown	conserved hypotheticals	5	0	0	0	0	0	0	1	1
BCG_1667	polA	Rv1629	DNA polymerase I	Involved in post-incision events. In addition to DNA polymerase activity, this DNA polymerase exhibits 3' to 5' and 5' to 3' exonuclease activity [catalytic activity: N deoxynucleoside triphosphate = N diphosphate + {DNA}(N)].	information pathways	44	82.6	89.8	0.11	14544.2	15801.6	7.1	0.31	0.87135
BCG_1668	rpsA	Rv1630	30S ribosomal protein S1	Binds mRNA; thus facilitating recognition of the initiation point. It is needed to translate mRNA with a short shine-dalgarno (SD) purine-rich sequence.	information pathways	19	308	289.4	-0.09	23410.7	21996.6	-18.6	0.64	1
BCG_1669	coaE	Rv1631	fused dephospho-CoA kinase/unknown domain-containing protein	Catalyzes the phosphorylation of the 3'-hydroxyl group of dephosphocoenzyme a to form coenzyme a [catalytic activity: ATP + dephospho-CoA <=> ADP + CoA].	intermediary metabolism and respiration	21	158.4	160.5	0.02	13304.6	13484.9	2.1	0.9	1
BCG_1670c	-	Rv1632c	hypothetical protein BCG_1670c	Unknown	conserved hypotheticals	7	123.3	151.8	0.29	3453	4249.13	28.4	0.37	0.9243
BCG_1671	uvrB	Rv1633	excinuclease ABC subunit B	Involved in nucleotide excision repair. The ABC excision nuclease is a DNA repair enzyme that catalyzes the excision reaction of UV-damaged nucleotide segments producing oligomers having the modified base(S). UVRB stimulates the ATPase activity of UVRA in the presence of UV-irradiated double-stranded DNA. It also enhances the ability of UVRA to bind to UV-irradiated duplex DNA	information pathways	26	94	110	0.22	9771	11442.9	16.1	0.42	0.95668
BCG_1672	-	Rv1634	putative drug efflux membrane protein	Thought to be involved in transport of drug across the membrane (export). Drug resistance by an export mechanism (confers resistance to toxic compounds by removing them for the cells).	cell wall and cell processes	13	11.1	10	-0.1	575.6	521.58	-1	0.91	1
BCG_1673c	-	Rv1635c	hypothetical protein BCG_1673c	Possibly involved in the biosynthesis of lipoarabinomannan (lam)	cell wall and cell processes	21	52.3	62.9	0.24	4392.6	5279.49	10.6	0.31	0.87135
BCG_1674	TB15.3	Rv1636	hypothetical protein BCG_1674	Function unknown	virulence, detoxification, adaptation	2	0	0	0	0	0	0	1	1
BCG_1675c	-	Rv1637c	hypothetical protein BCG_1675c	Function unknown	conserved hypotheticals	6	180.4	101.4	-0.8	4329.4	2433.17	-79	0.025	0.29231
BCG_1676	uvrA	Rv1638	excinuclease ABC subunit A	Involved in nucleotide excision repair. The ABC excision nuclease is a DNA repair enzyme that catalyzes the excision reaction of UV-damaged nucleotide segments producing oligomers having the modified base(S). UVRA is an ATPase and a DNA-binding protein that preferentially binds single-stranded or UV-irradiated double-stranded DNA.	information pathways	41	200.7	144.8	-0.46	32921.6	23744.4	-56	0.0007	0.02823
BCG_1677c	-	Rv1638A	hypothetical protein BCG_1677c	Function unknown	conserved hypotheticals	2	190.4	80.7	-1.19	1522.8	645.85	-109.6	0.024	0.28398
BCG_1678c	-	Rv1639c	hypothetical protein BCG_1678c	Function unknown	cell wall and cell processes	21	0.2	0	-0.04	13.1	0	-0.2	1	1
BCG_1679c	lysS	Rv1640c	lysyl-tRNA synthetase	Charging LYS tRNA [catalytic activity: ATP + L-lysine + tRNA(LYS) = AMP + diphosphate + L-lysyl-tRNA (LYS)]	information pathways	54	210.8	231.2	0.13	45538.5	49929.9	20.3	0.4	0.94376
BCG_1680	infC	Rv1641	translation initiation factor IF-3	If-3 binds to the 30S ribosomal subunit and shifts the equilibrum between 70S ribosomes and their 50S and 30S subunits in favor of the free subunits, thus enhancing the availability of 30S subunits on which protein synthesis initiation begins.	information pathways	9	171.4	148.9	-0.2	6171	5361.24	-22.5	0.56	1
BCG_1681	rpmI	Rv1642	50S ribosomal protein L35	Translation	information pathways	1	44.8	65.3	0.5	179.2	261.1	20.5	0.39	0.94153
BCG_1682	rplT	Rv1643	50S ribosomal protein L20	This protein binds directly to 23S ribosomal RNA and is necessary to the in vitro assembly process of the 50S ribosomal subunit; it is not involved in the protein synthesizing functions of that subunit	information pathways	4	32.4	32.8	0.02	518.1	524.46	0.4	0.97	1
BCG_1683	tsnR	Rv1644	putative 23S rRNA methyltransferase tsnR	rRNA modification	information pathways	11	0	0	0	0	0	0	1	1
BCG_1684c	-	Rv1645c	hypothetical protein BCG_1684c	Function unknown	conserved hypotheticals	12	0	0	0	0	0	0	1	1
BCG_1685	PE17	Rv1646	PE family protein	Function unknown	PE/PPE	5	0	0	0	0	0	0	1	1
BCG_1686	-	Rv1647	hypothetical protein BCG_1686	Thought to play an essential role in regulation of cellular metabolism by catalysing the synthesis of a second messenger, camp [catalytic activity: ATP = 3',5'-cyclic AMP + pyrophosphate].	intermediary metabolism and respiration	12	219.2	194	-0.17	10520.1	9313.87	-25.1	0.18	0.69947
BCG_1687	-	Rv1648	putative transmembrane protein	Unknown	cell wall and cell processes	13	85.4	108.4	0.33	4439.4	5637.08	23	0.15	0.65071
BCG_1688	pheS	Rv1649	phenylalanyl-tRNA synthetase subunit alpha	Charging PHE tRNA [catalytic activity: ATP + L-phenylalanine + tRNA(PHE) = AMP + diphosphate + L-phenylalanyl-tRNA(PHE)]	information pathways	7	82.5	87	0.07	2309.4	2436.92	4.6	0.77	1
BCG_1689	pheT	Rv1650	phenylalanyl-tRNA synthetase subunit beta	Charging PHE-tRNA [catalytic activity: ATP + L-phenylalanine + tRNA(PHE) = AMP + diphosphate + L-phenylalanyl-tRNA(PHE)]	information pathways	25	18.8	30.6	0.58	1884.2	3062.19	11.8	0.16	0.6663
BCG_1690c	PE_PGRS30	Rv1651c	PE-PGRS family protein	Function unknown. Thought to be involved in virulence.	PE/PPE	15	0	0	0	0	0	0	1	1
BCG_1691	argC	Rv1652	N-acetyl-gamma-glutamyl-phosphate reductase	Involved in arginine biosynthesis (at the third step) [catalytic activity: N-acetyl-L-glutamate 5-semialdehyde + NADP(+) + phosphate = N-acetyl-5-glutamyl phosphate + NADPH].	intermediary metabolism and respiration	8	1.1	4.1	0.57	36.8	132.48	3	0.26	0.81549
BCG_1692	argJ	Rv1653	bifunctional ornithine acetyltransferase/N-acetylglutamate synthase protein	Arginine biosynthesis.	intermediary metabolism and respiration	10	0	0	0	0	0	0	1	1
BCG_1693	argB	Rv1654	acetylglutamate kinase	Arginine biosynthesis (second step) [catalytic activity: ATP + N-acetyl-L-glutamate = ADP + N-acetyl-L-glutamate 5-phosphate]	intermediary metabolism and respiration	7	0	0	0	0	0	0	1	1
BCG_1694	argD	Rv1655	acetylornithine aminotransferase	Arginine biosynthesis (fourth step) [catalytic activity: N2-acetyl-L-ornithine + 2-oxoglutarate = N-acetyl-L-glutamate 5-semialdehyde + L-glutamate]	intermediary metabolism and respiration	13	44.9	43.2	-0.05	2334.1	2244.84	-1.7	0.84	1
BCG_1695	argF	Rv1656	ornithine carbamoyltransferase	Involved in arginine biosynthesis [catalytic activity: carbamoyl phosphate + L-ornithine = phosphate + L-citrulline.]	intermediary metabolism and respiration	9	17.8	26.4	0.46	640.9	951.41	8.6	0.24	0.79704
BCG_1696	argR	Rv1657	arginine repressor	Regulates arginine biosynthesis genes	regulatory proteins	3	5.1	11.3	0.69	61.2	135.69	6.2	0.64	1
BCG_1697	argG	Rv1658	argininosuccinate synthase	Arginine biosynthesis [catalytic activity: ATP + L-citrulline + L-aspartate = AMP + diphosphate + L-argininosuccinate]	intermediary metabolism and respiration	6	1.5	3.6	0.4	36.8	86.82	2.1	0.53	1
BCG_1698	argH	Rv1659	argininosuccinate lyase	Arginine biosynthesis (last step) [catalytic activity: N-(L-arginino)succinate = fumarate + L- arginine]	intermediary metabolism and respiration	9	0.3	0	-0.07	9.1	0	-0.3	1	1
BCG_1699	pks10	Rv1660	putative chalcone synthase pks10	Possibly involved in the biosynthesis of secondary metabolites [catalytic activity: 3 malonyl-CoA + 4-coumaroyl-CoA = 4 CoA + naringenin chalcone + 3 CO2]	lipid metabolism	15	2.1	7.2	0.77	129	432.71	5.1	1	1
BCG_1700	pks7	Rv1661	putative polyketide synthase pks7	Potentially involved in some intermediate steps for the synthesis of a polyketide molecule which may be involved in secondary metabolism	lipid metabolism	56	12.2	13.7	0.12	2732.7	3074.46	1.5	0.71	1
BCG_1701	pks8	Rv1662	putative polyketide synthase pks8	Potentially involved in some intermediate steps for the synthesis of a polyketide molecule which may be involved in secondary metabolism	lipid metabolism	46	21.7	23.2	0.08	3995.7	4260.89	1.4	0.68	1
BCG_1702	pks17	Rv1663	putative polyketide synthase pks17	Potentially involved in some intermediate steps for the synthesis of a polyketide molecule which may be involved in secondary metabolism	lipid metabolism	16	63.5	49.7	-0.33	4066.8	3178.98	-13.9	0.118	0.58912
BCG_1703	pks9	Rv1664	putative polyketide synthase pks9	Potentially involved in some intermediate steps for the synthesis of a polyketide molecule which may be involved in secondary metabolism	lipid metabolism	31	104.1	91.8	-0.17	12912.8	11382.5	-12.3	0.36	0.9167
BCG_1704	pks11	Rv1665	putative chalcone synthase pks11	Possibly involved in the biosynthesis of secondary metabolites [catalytic activity: 3 malonyl-CoA + 4-coumaroyl-CoA = 4 CoA + naringenin chalcone + 3 CO2]	lipid metabolism	25	36.3	33.9	-0.09	3625.6	3385.75	-2.4	0.78	1
BCG_1705c	cyp139	Rv1666c	putative cytochrome P450 139 CYP139	Cytochromes P450 are a group of heme-thiolate monooxygenases. They oxidize a variety of structurally unrelated compounds, including steroids, fatty acids, and xenobiotics.	intermediary metabolism and respiration	13	79.7	114.7	0.5	4143.9	5965.92	35	0.023	0.28141
BCG_1706c	-	0	macrolide ABC transporter ATP-binding protein			23	93.3	72.5	-0.34	8588.2	6674.27	-20.8	0.14	0.63815
BCG_1707	-	Rv1669	hypothetical protein BCG_1707	Unknown	conserved hypotheticals	4	56.4	100.4	0.78	901.7	1606.43	44	0.027	0.30228
BCG_1708	-	Rv1670	hypothetical protein BCG_1708	Function unknown	conserved hypotheticals	5	3.6	2.7	-0.17	72.5	53.75	-0.9	1	1
BCG_1709	-	Rv1671	hypothetical protein BCG_1709	Unknown	cell wall and cell processes	6	1.8	0	-0.44	42.3	0	-1.8	0.47	0.99702
BCG_1710c	-	Rv1672c	putative integral membrane transport protein	Thought to be involved in transport across the membrane. Responsible for the translocation of undetermined substrate across the membrane.	cell wall and cell processes	11	19.3	23.2	0.21	850.8	1022.47	3.9	0.45	0.988
BCG_1711c	-	Rv1673c	hypothetical protein BCG_1711c	Function unknown	conserved hypotheticals	5	144.7	141.3	-0.03	2893.4	2825.39	-3.4	0.92	1
BCG_1712c	-	Rv1674c	putative transcriptional regulatory protein	Involved in transcriptional mechanism.	regulatory proteins	6	6.6	5	-0.21	158.1	119.82	-1.6	0.78	1
BCG_1713c	-	Rv1675c	putative transcriptional regulatory protein	Involved in transcriptional mechanism	regulatory proteins	5	106.2	62.9	-0.71	2123.6	1258.91	-43.2	0.014	0.22769
BCG_1714	-	Rv1676	hypothetical protein BCG_1714	Unknown	conserved hypotheticals	10	248.5	223.3	-0.15	9940.2	8932.02	-25.2	0.22	0.7667
BCG_1715	dsbF	Rv1677	putative lipoprotein dsbF	Unknown; possibly involved in thiol:disulfide interchange.	cell wall and cell processes	7	40.1	42.6	0.08	1121.7	1193.54	2.6	0.84	1
BCG_1716	-	Rv1678	hypothetical protein BCG_1716	Unknown	cell wall and cell processes	8	0	0	0	0	0	0	1	1
BCG_1717	fadE16	Rv1679	putative acyl-CoA dehydrogenase fadE16	Function unknown, but involvement in lipid degradation.	lipid metabolism	5	0	0	0	0	0	0	1	1
BCG_1718	-	Rv1680	hypothetical protein BCG_1718	Unknown	conserved hypotheticals	9	0	0.5	0.14	0	18.03	0.5	1	1
BCG_1719	moeX	Rv1681	putative molybdopterin biosynthesis protein moeX	Involved in molybdoptenum cofactor biosynthesis	intermediary metabolism and respiration	9	8.1	14.9	0.61	290.5	535.84	6.8	0.082	0.52017
BCG_1720	-	Rv1682	putative coiled-coil structural protein	Function unknown	conserved hypotheticals	11	164.6	200.6	0.28	7242.2	8824.25	36	0.25	0.80719
BCG_1721	-	Rv1683	acyl-CoA synthetase	Supposed involvement in lipid biosynthesis and degradation	lipid metabolism	36	12.8	11.7	-0.09	1843.7	1685.35	-1.1	0.71	1
BCG_1722	-	Rv1684	hypothetical protein BCG_1722	Function unknown	conserved hypotheticals	9	36.6	24	-0.52	1318.2	862.24	-12.7	0.11	0.56826
BCG_1723c	-	Rv1685c	hypothetical protein BCG_1723c	Function unknown	conserved hypotheticals	3	0	0	0	0	0	0	1	1
BCG_1724c	-	Rv1686c	putative integral membrane protein ABC transporter	Thought to be involved in active transport of undetermined substrate (possibly drug) across the membrane. Responsible for the translocation of the substrate across the membrane.	cell wall and cell processes	5	11.3	26.2	0.94	226.5	524.63	14.9	0.42	0.95668
BCG_1725c	-	Rv1687c	putative ATP-binding protein ABC transporter	Thought to be involved in active transport of undetermined substrate (possibly drug) across the membrane. Responsible for energy coupling to the transport system.	cell wall and cell processes	9	281.8	294.6	0.06	10145.4	10607	12.8	0.84	1
BCG_1726	-	Rv1688	3-methyladenine DNA glycosylase	Thought to be involved in base excision repair.	information pathways	4	34.6	7.7	-1.64	553.2	122.88	-26.9	0.1	0.56057
BCG_1727	tyrS	Rv1689	tyrosyl-tRNA synthetase	Involved in translation mechanism [catalytic activity: ATP + L-tyrosine + tRNA(TYR) = AMP + diphosphate + L-tyrosyl-tRNA(TYR)]	information pathways	8	0.4	14.3	1.84	13.1	458.36	13.9	0.12	0.58912
BCG_1728	lprJ	Rv1690	putative lipoprotein lprJ	Unknown	cell wall and cell processes	1	0	0	0	0	0	0	1	1
BCG_1729	-	Rv1691	hypothetical protein BCG_1729	Function unknown	conserved hypotheticals	11	0	0	0	0	0	0	1	1
BCG_1730	-	Rv1692	putative phosphatase	Function unknown; probably involved in cellular metabolism	intermediary metabolism and respiration	7	4.7	1.9	-0.5	132.9	53.2	-2.8	0.47	0.99702
BCG_1731	-	Rv1693	hypothetical protein BCG_1731	Unknown	conserved hypotheticals	1	0	0	0	0	0	0	1	1
BCG_1732	tlyA	Rv1694	cytotoxin/hemolysin TlyA	Methylates 16S and 23S rRNA. Also has contact-dependent haemolytic activity; possibly involved in virulence (pore formation).	virulence, detoxification, adaptation	6	43.6	36.4	-0.23	1046.8	874.48	-7.2	0.67	1
BCG_1733	ppnK	Rv1695	inorganic polyphosphate/ATP-NAD kinase	Catalyzes the phosphorylation of NAD to NADP. Utilizes ATP and other nucleoside triphosphates as well as inorganic polyphosphate as a source of phosphorus [catalytic activity: ATP + NAD+ = ADP + NADP+].	intermediary metabolism and respiration	13	0	0	0	0	0	0	1	1
BCG_1734	recN	Rv1696	putative DNA repair protein recN	Involved in recombinational repair of damaged DNA.	information pathways	22	12.1	8	-0.39	1063.4	707.68	-4	0.31	0.87135
BCG_1735	-	Rv1697	hypothetical protein BCG_1735	Function unknown	conserved hypotheticals	14	143	160.2	0.16	8008.4	8973.42	17.2	0.61	1
BCG_1736	-	Rv1698	hypothetical protein BCG_1736	Outer membrane channel	cell wall and cell processes	17	67.2	62.6	-0.1	4572.5	4257.8	-4.6	0.69	1
BCG_1737	pyrG	Rv1699	CTP synthetase	Pyrimidine biosynthesis (last step) [catalytic activity: ATP + UTP + glutamine = ADP + orthophosphate + CTP (ammonia can replace glutamine).]	intermediary metabolism and respiration	25	164.4	155.4	-0.08	16443.1	15544.6	-9	0.49	1
BCG_1738	-	Rv1700	hypothetical protein BCG_1738	NUDIX hydrolases catalyze the hydrolysis of a variety of nucleoside diphoshate derivatives	information pathways	4	6.2	6.8	0.08	99.3	108.98	0.6	0.94	1
BCG_1739	xerD	Rv1701	site-specific tyrosine recombinase XerD	Sequence integration/recombination.	insertion seqs and phages	16	44	55.4	0.3	2818.9	3544.7	11.3	0.3	0.85913
BCG_1740c	-	Rv1702c	hypothetical protein BCG_1740c	Unknown	insertion seqs and phages	16	82.8	86.2	0.05	5302	5518.37	3.4	0.79	1
BCG_1741c	-	Rv1703c	putative catechol-o-methyltransferase	Catalyzes the O-methylation [catalytic activity: S-adenosyl-L-methionine + catechol = S-adenosyl-L-homocysteine + guaiacol]	intermediary metabolism and respiration	10	250.5	277.5	0.14	10021.7	11100	27	0.61	1
BCG_1742c	cycA	Rv1704c	putative D-serine/alanine/glycine transporter protein cycA	Permease that is involved in the transport across the cytoplasmic membrane of D-alanine, D-serine and glycine	cell wall and cell processes	15	307.4	302.4	-0.02	18444.3	18144.8	-5	0.85	1
BCG_1743c	PPE22	Rv1705c	PPE family protein	Function unknown	PE/PPE	15	19.8	21.7	0.11	1187.2	1301.25	1.9	0.82	1
BCG_1744c	PPE23	Rv1706c	PPE family protein	Function unknown	PE/PPE	14	203	310.9	0.6	11369.4	17408.5	107.8	0.0002	0.0104
BCG_1745c	-	Rv1706A	hypothetical protein BCG_1745c	Function unknown	conserved hypotheticals	3	0	0	0	0	0	0	1	1
BCG_1746	-	Rv1707	putative transmembrane protein	Unknown; possibly involved in transport of sulfate across the membrane.	cell wall and cell processes	12	0	0	0	0	0	0	1	1
BCG_1747	-	Rv1708	putative initiation inhibitor protein	Unknown; thought to be involved in cell process.	cell wall and cell processes	13	19.9	29.8	0.48	1035.9	1549.18	9.9	0.59	1
BCG_1748	-	Rv1709	hypothetical protein BCG_1748	Involved in chromosome structure and partitioning	cell wall and cell processes	8	17.2	23.8	0.37	551.4	760.05	6.5	0.71	1
BCG_1749	-	Rv1710	hypothetical protein BCG_1749	Involved in chromosome structure and partitioning	cell wall and cell processes	4	56.3	54.8	-0.04	901.2	876.06	-1.6	0.91	1
BCG_1750	-	Rv1711	hypothetical protein BCG_1750	Function unknown	conserved hypotheticals	8	30.8	15.2	-0.83	986	486.86	-15.6	0.0059	0.14131
BCG_1751	cmk	Rv1712	cytidylate kinase	Catalyzes the transfer of a phosphate group from ATP to either CMP or dCMP to form CDP or dCDP and ADP [catalytic activity: ATP + CMP = ADP + CDP].	intermediary metabolism and respiration	3	59.7	63.2	0.08	716.6	758.89	3.5	0.87	1
BCG_1752	engA	Rv1713	GTP-binding protein EngA	Binds both GDP and GTP. Has an intrinsic GTPase activity and is essential for cell growth.	intermediary metabolism and respiration	13	48.1	41.1	-0.2	2502.3	2137.7	-7	0.39	0.94153
BCG_1753	-	Rv1714	putative oxidoreductase	Function unknown; probably involved in cellular metabolism	intermediary metabolism and respiration	11	4.2	8.2	0.52	184.6	361.46	4	0.37	0.9243
BCG_1754	fadB3	Rv1715	putative 3-hydroxybutyryl-CoA dehydrogenase fadB3	Thought to be involved in fatty acid degradation. FADB and FADA are the alpha and beta subunits of the multifunctional enzyme complex of the fatty acid degradation cycle [catalytic activity: (S)-3-hydroxybutanoyl-CoA + NADP+ = 3-acetoacetyl-CoA + NADPH].	lipid metabolism	10	284.8	330.7	0.21	11391.2	13229.3	46	0.15	0.65071
BCG_1755	-	Rv1716	hypothetical protein BCG_1755	Function unknown	conserved hypotheticals	8	158.5	153.7	-0.04	5071.9	4919.7	-4.8	0.87	1
BCG_1756	-	Rv1717	hypothetical protein BCG_1756	Function unknown	conserved hypotheticals	3	169.7	359	1.06	2036.2	4307.65	189.3	0.031	0.32411
BCG_1757	-	Rv1718	hypothetical protein BCG_1757	Function unknown	conserved hypotheticals	8	115.2	102.7	-0.16	3687.1	3285.69	-12.5	0.55	1
BCG_1758	-	Rv1719	putative transcriptional regulatory protein	Involved in transcriptional mechanism.	regulatory proteins	10	664.6	679.4	0.03	26584.3	27177.6	14.8	0.91	1
BCG_1759c	-	Rv1720c	hypothetical protein BCG_1759c	Unknown	virulence, detoxification, adaptation	4	41.1	32	-0.32	658.1	512.64	-9.1	0.33	0.8896
BCG_1760c	-	Rv1721c	hypothetical protein BCG_1760c	Unknown	virulence, detoxification, adaptation	2	79.9	49.2	-0.65	639.1	393.29	-30.7	0.15	0.65071
BCG_1761	-	Rv1722	biotin carboxylase-like protein	Function unknown, but supposed involvement in lipid metabolism	lipid metabolism	19	102.1	100.5	-0.02	7763.3	7641.19	-1.6	0.91	1
BCG_1762	-	Rv1723	putative hydrolase	Function unknown; probably involved in cellular metabolism	intermediary metabolism and respiration	21	67.9	64.7	-0.06	5704.5	5437.61	-3.2	0.7	1
BCG_1763c	-	Rv1724c	hypothetical protein BCG_1763c	Unknown	conserved hypotheticals	4	4.3	5.4	0.16	69	86.85	1.1	0.77	1
BCG_1764c	-	Rv1725c	hypothetical protein BCG_1764c	Function unknown	conserved hypotheticals	13	0	0	0	0	0	0	1	1
BCG_1765	-	Rv1726	putative oxidoreductase	Function unknown; probably involved in cellular metabolism	intermediary metabolism and respiration	20	36.7	33.4	-0.12	2932.7	2675.38	-3.2	0.57	1
BCG_1766	-	Rv1727	hypothetical protein BCG_1766	Function unknown	conserved hypotheticals	6	18.4	15.1	-0.21	440.4	363.58	-3.2	0.61	1
BCG_1767c	-	Rv1728c	hypothetical protein BCG_1767c	Function unknown	conserved hypotheticals	10	76.3	45.3	-0.69	3052.3	1810.82	-31	0.046	0.38112
BCG_1768c	-	Rv1729c	hypothetical protein BCG_1768c	Possible methyltransferase	lipid metabolism	7	15.7	24.2	0.5	438.6	678.12	8.6	0.16	0.6663
BCG_1769c	-	Rv1730c	putative penicillin-binding protein	Thought to be involved in cell wall biosynthesis and may also act as a sensor of external penicillins	cell wall and cell processes	21	204.5	190.6	-0.1	17175.1	16010.2	-13.9	0.54	1
BCG_1770	gabD2	Rv1731	succinic semialdehyde dehydrogenase	Involved in 4-aminobutyrate (GABA) degradation pathway [catalytic activity: succinate semialdehyde + NAD(P)(+) + H(2)O = succinate + NAD(P)H].	intermediary metabolism and respiration	20	90.1	109.2	0.26	7204.2	8735.87	19.1	0.015	0.23156
BCG_1771c	-	Rv1732c	hypothetical protein BCG_1771c	Function unknown	conserved hypotheticals	5	133.3	129	-0.05	2666.4	2580.79	-4.3	0.97	1
BCG_1772c	-	Rv1733c	putative transmembrane protein	Unknown	cell wall and cell processes	3	18	29.5	0.59	216.4	354.55	11.5	0.45	0.988
BCG_1773c	-	Rv1734c	hypothetical protein BCG_1773c	Function unknown	conserved hypotheticals	5	37.7	43.5	0.18	754.5	870.14	5.8	0.63	1
BCG_1774c	-	Rv1735c	hypothetical protein BCG_1774c	Function unknown	cell wall and cell processes	6	419.7	877.8	1.06	10073.2	21067.6	458.1	0.0101	0.19471
BCG_1775c	narX	Rv1736c	putative nitrate reductase NarX	Involved in nitrate reduction, and in the persistence in the host [catalytic activity: nitrite + acceptor = nitrate + reduced acceptor]	intermediary metabolism and respiration	32	49.2	64.4	0.36	6292.4	8243.4	15.2	0.077	0.5005
BCG_1776c	narK2	Rv1737c	putative nitrate/nitrite transporter narK2	Involved in excretion of nitrite, produced by the dissimilatory reduction of nitrate, across the membrane. Responsible for the translocation of the substrate across the membrane.	cell wall and cell processes	12	126.1	119.5	-0.07	6050.5	5734.4	-6.6	0.79	1
BCG_1777	-	Rv1738	hypothetical protein BCG_1777	Function unknown	conserved hypotheticals	5	674.1	534.2	-0.33	13481.3	10683.7	-139.9	0.042	0.37185
BCG_1778c	-	Rv1739c	putative sulphate-transport transmembrane protein ABC transporter	Involved in sulphate transport across the membrane. Responsible for the translocation of the substrate across the membrane.	cell wall and cell processes	19	121.2	116.7	-0.05	9208.1	8865.67	-4.5	0.76	1
BCG_1779	-	Rv1740	hypothetical protein BCG_1779	Unknown	virulence, detoxification, adaptation	1	17.2	30.6	0.68	69	122.41	13.4	0.35	0.9118
BCG_1780	-	Rv1741	hypothetical protein BCG_1780	Unknown	virulence, detoxification, adaptation	0	0	0	0	0	0	0	1	1
BCG_1781	-	Rv1742	hypothetical protein BCG_1781	Unknown	unknown	6	133.8	89.2	-0.56	3210.6	2141.11	-44.6	0.25	0.80719
BCG_1782	pknE	Rv1743	putative transmembrane serine/threonine-protein kinase E pknE	Involved in signal transduction (via phosphorylation). Thought to be involved in membrane transport [catalytic activity: ATP + a protein = ADP + a phosphoprotein].	regulatory proteins	12	85.4	15.4	-2.15	4099	738.08	-70	0	0
BCG_1783c	-	Rv1744c	hypothetical protein BCG_1783c	Unknown	cell wall and cell processes	5	74.6	91.2	0.27	1491.6	1824.2	16.6	0.47	0.99702
BCG_1784c	idi	Rv1745c	isopentenyl-diphosphate delta-isomerase	Catalyzes the 1,3-allylic rearrangement of the homoallylic substrate isopenten to its allylic isomer, dimethylallyl diphosphate (DMAPP) [catalytic activity :isopentenyl diphosphate = dimethylallyl diphosphate]	intermediary metabolism and respiration	6	326.1	337.3	0.05	7827.1	8094.73	11.1	0.82	1
BCG_1785	pknF	Rv1746	anchored-membrane serine/threonine-protein kinase pknF	Involved in signal transduction (via phosphorylation). Thought to be involved in membrane transport. Phosphorylates the peptide substrate myelin basic protein (MBP) at serine and threonine residues [catalytic activity: ATP + a protein = ADP + a phosphoprotein].	regulatory proteins	35	70.7	90.8	0.34	9896.6	12718.2	20.2	0.0077	0.16449
BCG_1786	-	Rv1747	putative transmembrane ATP-binding protein ABC transporter	Thought to be involved in active transport of undetermined substrate (possibly lipooligosaccharide) across the membrane. Responsible for energy coupling to the transport system and for the translocation of the substrate across the membrane.	cell wall and cell processes	30	101.8	103.8	0.03	12211.4	12458	2.1	0.76	1
BCG_1787	-	Rv1748	hypothetical protein BCG_1787	Unknown	conserved hypotheticals	2	5	8.3	0.41	40.3	66.66	3.3	0.57	1
BCG_1788c	-	Rv1749c	putative integral membrane protein	Unknown	cell wall and cell processes	22	24.5	18.9	-0.31	2158.6	1661.63	-5.6	0.22	0.7667
BCG_1789c	fadD1	Rv1750c	acyl-CoA synthetase	Function unknown, but supposed involvement in lipid degradation.	lipid metabolism	25	28	24.5	-0.16	2798.6	2453.49	-3.5	0.36	0.9167
BCG_1790	-	Rv1751	hypothetical protein BCG_1790	Function unknown; probably involved in cellular metabolism	intermediary metabolism and respiration	28	138.5	121.3	-0.18	15516.2	13588.8	-17.2	0.1	0.56057
BCG_1791	-	Rv1752	hypothetical protein BCG_1791	Function unknown	conserved hypotheticals	5	104	101	-0.04	2080.9	2020.74	-3	0.9	1
BCG_1792c	PPE24	Rv1753c	PPE family protein	Function unknown	PE/PPE	50	31.7	39.4	0.27	6342.7	7875.81	7.7	0.25	0.80719
BCG_1793c	-	Rv1754c	hypothetical protein BCG_1793c	Function unknown	conserved hypotheticals	8	46.9	55.1	0.21	1501.3	1763.44	8.2	0.38	0.93046
BCG_1794c	plcD	Rv2350c, Rv2351c	putative phospholipase C 4 plcD			13	301.8	342	0.18	15695	17781.5	40.1	0.14	0.63815
BCG_1795c	-	0	hypothetical protein BCG_1795c			12	52.6	74.8	0.47	2522.8	3591.56	22.3	0.094	0.56057
BCG_1796	-	0	putative sulfite oxidase			9	331.9	319.2	-0.06	11950	11491.2	-12.7	0.74	1
BCG_1797	mmpL14	0	putative transmembrane transport protein mmpL14			31	0	0.3	0.08	0	33.44	0.3	0.44	0.978
BCG_1798	cut1	Rv1758	putative cutinase cut1	Hydrolysis of cutin.	cell wall and cell processes	11	0	0	0	0	0	0	1	1
BCG_1799c	wag22b	Rv1759c	PE-PGRS family protein wag22b	Function unknown. Has fibronectin-binding activity (could thus mediate bacterial attachment to host cells). Thought to be expressed during infection.	PE/PPE	19	0	0	0	0	0	0	1	1
BCG_1800c	wag22a	0	PE-PGRS family protein wag22a			3	0	0	0	0	0	0	1	1
BCG_1801	-	Rv1760	hypothetical protein BCG_1801	May be involved in synthesis of triacylglycerol	lipid metabolism	11	0	0	0	0	0	0	1	1
BCG_1802c	-	Rv1761c	hypothetical protein BCG_1802c	Unknown	cell wall and cell processes	6	0	0	0	0	0	0	1	1
BCG_1803c	-	Rv1762c	hypothetical protein BCG_1803c	Unknown	conserved hypotheticals	10	0	0	0	0	0	0	1	1
BCG_1804c	-	0	hypothetical protein BCG_1804c			5	0	0	0	0	0	0	1	1
BCG_1805c	-	0	hypothetical protein BCG_1805c			1	0	0	0	0	0	0	1	1
BCG_1806c	-	0	hypothetical protein BCG_1806c			25	218.1	258.8	0.24	21811.6	25884.9	40.7	0.11	0.56826
BCG_1807	-	Rv1774	putative oxidoreductase	Function unknown; probably involved in cellular metabolism	intermediary metabolism and respiration	18	69.5	69.5	0	5006.9	5004.37	0	0.99	1
BCG_1808	-	Rv1775	hypothetical protein BCG_1808	Function unknown	conserved hypotheticals	13	97.6	91	-0.1	5075.8	4729.77	-6.7	0.55	1
BCG_1809c	-	Rv1776c	putative transcriptional regulatory protein	Involved in transcriptional mechanism.	regulatory proteins	7	109.8	79.5	-0.44	3073.5	2226.29	-30.3	0.14	0.63815
BCG_1810	cyp144	Rv1777	putative cytochrome p450 144 CYP144	Cytochromes P450 are a group of heme-thiolate monooxygenases. They oxidize a variety of structurally unrelated compounds, including steroids, fatty acids, and xenobiotics.	intermediary metabolism and respiration	23	161.9	182.8	0.17	14895.5	16817.6	20.9	0.2	0.74077
BCG_1811c	-	Rv1778c	hypothetical protein BCG_1811c	Unknown	conserved hypotheticals	1	7.3	0	-1.3	29.2	0	-7.3	1	1
BCG_1812c	-	Rv1779c	hypothetical protein BCG_1812c	Unknown	cell wall and cell processes	20	144.1	160.4	0.15	11529.5	12829	16.2	0.56	1
BCG_1813	-	Rv1780	hypothetical protein BCG_1813	Function unknown	conserved hypotheticals	9	184.9	136.1	-0.43	6656.8	4898.27	-48.8	0.087	0.53472
BCG_1814c	malQ	Rv1781c	putative 4-alpha-glucanotransferase malQ	Transfers a segment of a (1,4)-alpha-D-glucan to a new 4-position in an acceptor, which may be glucose or (1,4)-alpha-D-glucan	intermediary metabolism and respiration	22	71.3	74.8	0.06	6272.3	6581.24	3.5	0.68	1
BCG_1815	-	Rv1782	hypothetical protein BCG_1815	Function unknown	cell wall and cell processes	14	0.3	1	0.16	18.1	54.09	0.6	1	1
BCG_1816	-	Rv1783	hypothetical protein BCG_1816	Function unknown	cell wall and cell processes	47	10.1	11.4	0.12	1889.6	2140.09	1.3	0.59	1
BCG_1817c	cyp143	Rv1785c	putative cytochrome P450 143 cyp143	Cytochromes P450 are a group of heme-thiolate monooxygenases. They oxidize a variety of structurally unrelated compounds, including steroids, fatty acids, and xenobiotics.	intermediary metabolism and respiration	21	426.5	428.3	0.01	35822.9	35975.1	1.8	0.95	1
BCG_1818	-	Rv1786	putative ferredoxin	Ferredoxins are iron-sulfur proteins that transfer electrons in a wide variety of metabolic reactions.	intermediary metabolism and respiration	1	0	9	1.49	0	36.06	9	1	1
BCG_1819	PPE25	Rv1787	PPE family protein	Function unknown	PE/PPE	11	341.5	388.1	0.18	15024.3	17075.4	46.6	0.2	0.74077
BCG_1820	PE18	Rv1788	PE family protein	Function unknown	PE/PPE	4	484.6	407.2	-0.25	7754.1	6514.78	-77.5	0.23	0.78224
BCG_1821	PPE26	Rv1789	PPE family protein	Function unknown	PE/PPE	17	227.5	256.1	0.17	15472.1	17412.9	28.5	0.38	0.93046
BCG_1822	PPE27	Rv1790	PPE family protein	Function unknown	PE/PPE	17	275.4	417.9	0.59	18725.1	28420.1	142.6	0	0
BCG_1823	PE19	Rv1791	PE family protein	Function unknown	PE/PPE	6	6.7	5.9	-0.1	159.8	141.4	-0.8	0.88	1
BCG_1824	esxM	Rv1038c, Rv3620c, Rv2347c, Rv1197	hypothetical protein BCG_1824			2	0	2.2	0.53	0	17.69	2.2	1	1
BCG_1825	esxN	Rv2346c, Rv1793	putative ESAT-6 like protein 5			5	0	0	0	0	0	0	1	1
BCG_1826	-	Rv1794	hypothetical protein BCG_1826	Function unknown	conserved hypotheticals	11	6	13	0.71	263.6	570.35	7	0.28	0.83577
BCG_1827	-	Rv1795	hypothetical protein BCG_1827	Unknown	cell wall and cell processes	19	0	0	0	0	0	0	1	1
BCG_1828	-	Rv1796	protease	Thought to have proteolytic activity.	intermediary metabolism and respiration	21	5.5	6	0.07	461.6	506.74	0.5	0.74	1
BCG_1829	-	Rv1797	hypothetical protein BCG_1829	Function unknown	cell wall and cell processes	12	753.2	1056.2	0.49	36155.6	50698.9	303	0.0002	0.0104
BCG_1830	-	Rv1798	hypothetical protein BCG_1830	Function unknown	cell wall and cell processes	36	46	52	0.16	6619.4	7488.1	6	0.29	0.84519
BCG_1831	lppT	Rv1799	putative lipoprotein lppT	Unknown	cell wall and cell processes	2	15.6	16.2	0.04	124.6	129.31	0.6	1	1
BCG_1832	PPE28	Rv1800	PPE family protein	Function unknown	PE/PPE	35	334.9	303.5	-0.14	46888.9	42494.4	-31.4	0.088	0.53919
BCG_1833	PPE29	Rv1801	PPE family protein	Function unknown	PE/PPE	16	104.8	94.2	-0.15	6704.5	6031.55	-10.5	0.26	0.81549
BCG_1834	PPE30	Rv1802	PPE family protein	Function unknown	PE/PPE	15	171.2	132.1	-0.36	10269.4	7927.1	-39	0.036	0.34118
BCG_1835c	PE_PGRS32b	Rv1803c	PE-PGRS family protein	Function unknown	PE/PPE	24	110.7	98	-0.17	10631	9410.45	-12.7	0.5	1
BCG_1836c	PE_PGRS32a	0	PE-PGRS family protein			5	10.4	12	0.14	208.4	239.73	1.6	0.75	1
BCG_1837c	-	Rv1804c	hypothetical protein BCG_1837c	Function unknown	conserved hypotheticals	3	2.2	3.3	0.21	26.2	40	1.2	1	1
BCG_1838c	-	Rv1805c	hypothetical protein BCG_1838c	Unknown	conserved hypotheticals	5	39.7	42	0.07	793.2	839.57	2.3	0.9	1
BCG_1839	PE20	Rv1806	PE family protein	Function unknown	PE/PPE	4	26.8	24.4	-0.11	428.5	390.99	-2.3	0.87	1
BCG_1840	PPE31	Rv1807	PPE family protein	Function unknown	PE/PPE	24	150.3	125.9	-0.25	14425.5	12088.3	-24.3	0.13	0.61455
BCG_1841	PPE32	Rv1808	PPE family protein	Function unknown	PE/PPE	15	210.2	240.3	0.19	12609	14417.7	30.1	0.45	0.988
BCG_1842	PPE33a	0	PPE family protein			7	134	112.9	-0.24	3753.3	3162.58	-21.1	0.15	0.65071
BCG_1844	-	Rv1810	hypothetical protein BCG_1844	Function unknown	conserved hypotheticals	9	291.9	241.6	-0.27	10508.5	8696.36	-50.3	0.1	0.56057
BCG_1845	-	Rv1811	Mg2+ transporter	Thought to be involved in Mg2+ transport (import). May act as an accessory protein for MGTB so mediating magnesium influx into the cytosol [catalytic activity: ATP + H(2)O + Mg(2+)(out) = ADP + phosphate + Mg(2+)(in)].	cell wall and cell processes	7	95.1	87.4	-0.12	2663.5	2445.8	-7.8	0.75	1
BCG_1846c	-	Rv1812c	putative dehydrogenase	Function unknown; probably involved in cellular metabolism	intermediary metabolism and respiration	20	162	134.8	-0.26	12960.7	10783.6	-27.2	0.041	0.36742
BCG_1847c	-	Rv1813c	hypothetical protein BCG_1847c	Function unknown	conserved hypotheticals	8	669.5	867.8	0.37	21425.5	27769.9	198.3	0.069	0.46934
BCG_1848	erg3	Rv1814	membrane-bound C-5 sterol desaturase erg3	Involved in lipid desaturation	lipid metabolism	8	103.7	54.2	-0.88	3319.5	1733.11	-49.6	0.001	0.03875
BCG_1849	-	Rv1815	hypothetical protein BCG_1849	Function unknown	conserved hypotheticals	10	135.4	140.3	0.05	5416.8	5613.34	4.9	0.74	1
BCG_1850	-	Rv1816	putative transcriptional regulatory protein	Involved in transcriptional mechanism.	regulatory proteins	12	53.9	50.6	-0.08	2589.6	2429.29	-3.3	0.8	1
BCG_1851	-	0	hypothetical protein BCG_1851			1	54.3	38.5	-0.45	217.1	153.85	-15.8	0.56	1
BCG_1852	-	Rv1817	hypothetical protein BCG_1852	Function unknown; probably involved in cellular metabolism	intermediary metabolism and respiration	14	112.2	94.2	-0.24	6280.7	5272.66	-18	0.31	0.87135
BCG_1853c	PE_PGRS33	Rv1818c	PE-PGRS family protein	Function unknown. Seems to influence both cell surface interactions among mycobacteria and the interactions of bacteria with macrophages.	PE/PPE	11	274	326.7	0.25	12057	14375.8	52.7	0.12	0.58912
BCG_1854c	-	Rv1819c	putative drugs-transport transmembrane ATP-binding protein ABC transporter	Thought to be involved in active transport of drugs across the membrane (export): multidrugs resistance by an export mechanism. Responsible for energy coupling to the transport system and for the translocation of the substrate across the membrane.	cell wall and cell processes	25	630.2	851	0.43	63021.8	85096.7	220.7	0	0
BCG_1855	ilvG	Rv1820	hypothetical protein BCG_1855	Valine and isoleucine biosynthesis (first step) [catalytic activity: 2-acetolactate + CO(2) = 2 pyruvate]	intermediary metabolism and respiration	20	238.2	269.8	0.18	19059	21588	31.6	0.24	0.79704
BCG_1856	secA2	Rv1821	preprotein translocase subunit SecA	Involved in protein export. May interact with the SECY/SECE subunits. SECA has a central role in coupling the hydrolysis of ATP to the transfer of PRE-secretory periplasmic and outer membrane proteins across the membrane.	cell wall and cell processes	33	48.5	62.1	0.33	6405.2	8202.94	13.6	0.18	0.69947
BCG_1857	pgsA2	Rv1822	putative CDP-diacylglycerol--glycerol-3-phosphate 3-phosphatidyltransferase pgsA2	Thought to be involved in cardiolipin biosynthesis; generates cardiolipin from phosphatidylglycerol and CDP-diacylglycerol [catalytic activity: may be: phosphatidylglycerol + phosphatidylglycerol -> cardiolipin + glycerol, or: CDP-diacylglycerol + glycerol 3-phosphate = CMP + 3-(3-phosphatidyl)-glycerol 1-phosphate].	lipid metabolism	7	62.3	40	-0.58	1744.5	1120.1	-22.3	0.079	0.50683
BCG_1858	-	Rv1823	hypothetical protein BCG_1858	Function unknown	conserved hypotheticals	8	648.4	575.2	-0.17	20750	18404.9	-73.3	0.19	0.72339
BCG_1859	-	Rv1824	hypothetical protein BCG_1859	Unknown	cell wall and cell processes	5	57.7	44.9	-0.33	1153.6	898.03	-12.8	0.77	1
BCG_1860	-	Rv1825	hypothetical protein BCG_1860	Function unknown	conserved hypotheticals	15	19.3	14.9	-0.29	1156.2	892.63	-4.4	0.2	0.74077
BCG_1861	gcvH	Rv1826	glycine cleavage system protein H	The glycine cleavage system catalyses the degradation of glycine. The H protein shuttles the methylamine group of glycine from the P protein to the T protein	intermediary metabolism and respiration	3	0	0	0	0	0	0	1	1
BCG_1862	cfp17	Rv1827	hypothetical protein BCG_1862	Function unknown	conserved hypotheticals	5	36.6	16.1	-0.98	732.2	322.05	-20.5	0.16	0.6663
BCG_1863	-	Rv1828	hypothetical protein BCG_1863	Function unknown	conserved hypotheticals	11	100.7	88.4	-0.18	4430.1	3890.68	-12.3	0.42	0.95668
BCG_1864	-	Rv1829	hypothetical protein BCG_1864	Function unknown	conserved hypotheticals	7	0	0	0	0	0	0	1	1
BCG_1865	-	Rv1830	hypothetical protein BCG_1865	Function unknown	conserved hypotheticals	10	11.2	12.7	0.13	447.6	508.05	1.5	0.88	1
BCG_1866	-	Rv1831	hypothetical protein BCG_1866	Unknown	conserved hypotheticals	0	0	0	0	0	0	0	1	1
BCG_1867	gcvB	Rv1832	glycine dehydrogenase	The glycine cleavage system catalyses the degradation of glycine. The P protein binds the alpha-amino group of glycine through its pyridoxal phosphate cofactor; CO(2) is released and the remaining methylamine moiety is then transferred to the lipoamide cofactor of the H protein [catalytic activity: glycine + lipoylprotein = S- aminomethyldihydrolipoylprotein + CO(2)]	intermediary metabolism and respiration	46	7.2	6.5	-0.08	1332.7	1204.6	-0.7	0.81	1
BCG_1868c	-	Rv1833c	haloalkane dehalogenase	May act on a wide range of 1-haloalkanes, haloalcohols, haloalkenes and some haloaromatic compounds [catalytic activity: 1-haloalkane + H(2)O <=> a primary alcohol + halide]	intermediary metabolism and respiration	6	280	254.1	-0.14	6719.3	6098.61	-25.9	0.27	0.82845
BCG_1869	-	Rv1834	putative hydrolase	Unknown	intermediary metabolism and respiration	16	173.3	173	0	11093.7	11071.9	-0.3	0.97	1
BCG_1870c	-	Rv1835c	hypothetical protein BCG_1870c	Function unknown	conserved hypotheticals	28	176	172.9	-0.03	19715.6	19360	-3.2	0.87	1
BCG_1871c	-	Rv1836c	hypothetical protein BCG_1871c	Function unknown	conserved hypotheticals	30	9.4	7.6	-0.19	1123.8	908.83	-1.8	0.46	0.99612
BCG_1872c	glcB	Rv1837c	malate synthase G	Involved in glyoxylate bypass (second step), an alternative to the tricarboxylic acid cycle [catalytic activity: L-malate + CoA = acetyl-CoA + H(2)O + glyoxylate]	intermediary metabolism and respiration	27	146.3	114.5	-0.34	15801.1	12361.4	-31.8	0.017	0.24431
BCG_1873c	-	Rv1838c	hypothetical protein BCG_1873c	Unknown	virulence, detoxification, adaptation	0	0	0	0	0	0	0	1	1
BCG_1874c	-	Rv1839c	hypothetical protein BCG_1874c	Unknown	virulence, detoxification, adaptation	1	10.5	22.1	0.81	41.8	88.25	11.6	0.36	0.9167
BCG_1876c	PE_PGRS34a	0	PE-PGRS family protein			8	56.3	68.1	0.25	1802	2178.07	11.8	0.44	0.978
BCG_1877c	-	Rv1841c	hypothetical protein BCG_1877c	Unknown	cell wall and cell processes	6	176.7	174.9	-0.01	4241.3	4198.53	-1.8	0.97	1
BCG_1878c	-	Rv1842c	hypothetical protein BCG_1878c	Unknown	cell wall and cell processes	18	276.3	206.4	-0.41	19895.6	14863.7	-69.9	0.0053	0.13254
BCG_1879c	guaB1	Rv1843c	inositol-5-monophosphate dehydrogenase	Involved in GMP biosynthesis [catalytic activity: inosine 5'-phosphate + NAD+ + H2O = xanthosine 5'-phosphate + NADH]	intermediary metabolism and respiration	20	164	131.3	-0.31	13119.6	10502.7	-32.7	0.13	0.61455
BCG_1880c	gnd1	Rv1844c	6-phosphogluconate dehydrogenase	Involved in hexose monophosphate shunt (pentose phosphate pathway) [catalytic activity: 6-phospho-D-gluconate + NADP+ = D-ribulose 5-phosphate + CO2 + NADPH].	intermediary metabolism and respiration	19	183.3	160.6	-0.19	13927.1	12203.5	-22.7	0.117	0.58912
BCG_1881c	-	Rv1845c	hypothetical protein BCG_1881c	Involved in transcriptional mechanism	cell wall and cell processes	15	139.8	141.6	0.02	8389.3	8494.38	1.8	0.91	1
BCG_1882c	-	Rv1846c	putative transcriptional regulatory protein	Involved in transcriptional mechanism	regulatory proteins	3	172.4	231.3	0.41	2069.2	2775.96	58.9	0.38	0.93046
BCG_1883	-	Rv1847	hypothetical protein BCG_1883	Function unknown	conserved hypotheticals	6	32.4	41.6	0.32	778.6	998.41	9.2	0.29	0.84519
BCG_1884	ureA	Rv1848	urease subunit gamma	Involved in the conversion of urea to NH3 [catalytic activity: urea + H2O = CO2 + 2 NH3]	intermediary metabolism and respiration	0	0	0	0	0	0	0	1	1
BCG_1885	ureB	Rv1849	urease subunit beta	Involved in the conversion of urea to NH3 [catalytic activity: urea + H2O = CO2 + 2 NH3]	intermediary metabolism and respiration	2	775.6	780.2	0.01	6204.5	6241.66	4.6	0.99	1
BCG_1886	ureC	Rv1850	urease subunit alpha	Involved in the conversion of urea to NH3 [catalytic activity: urea + H2O = CO2 + 2 NH3]	intermediary metabolism and respiration	12	128.6	135.2	0.07	6173.3	6489.41	6.6	0.66	1
BCG_1887	ureF	Rv1851	urease accessory protein uref	Probably facilitates nickel incorporation	intermediary metabolism and respiration	4	46.9	125.8	1.33	751.2	2012.86	78.9	0.016	0.23682
BCG_1888	ureG	Rv1852	urease accessory protein ureG	Probably facilitates nickel incorporation	intermediary metabolism and respiration	6	268.4	281.9	0.07	6441	6766.09	13.5	0.72	1
BCG_1889	ureD	Rv1853	putative urease accessory protein ureD	Probably facilitates nickel incorporation	intermediary metabolism and respiration	2	36.3	41.1	0.16	290.1	328.48	4.8	0.8	1
BCG_1890c	ndh	Rv1854c	putative NADH dehydrogenase ndh	Transfer of electrons from NADH to the respiratory chain. The immediate electron acceptor for the enzyme is believed to be ubiquinone. Does not couple the redox reaction to proton translocation.	intermediary metabolism and respiration	17	187.3	218.3	0.22	12739	14845.8	31	0.11	0.56826
BCG_1891c	-	Rv1855c	putative oxidoreductase	Function unknown; probably involved in cellular metabolism	intermediary metabolism and respiration	4	57.6	98.9	0.73	921	1581.99	41.3	0.61	1
BCG_1892c	-	Rv1856c	short chain dehydrogenase	Function unknown; probably involved in cellular metabolism.	intermediary metabolism and respiration	2	374.3	490.6	0.39	2994.2	3924.93	116.3	0.1	0.56057
BCG_1893	modA	Rv1857	putative molybdate-binding lipoprotein modA	Involved in the active transport of molybdenum into the cell across the membrane (import). Part of the binding-protein-dependent transport system modabc.	cell wall and cell processes	17	64.1	95.1	0.53	4356.6	6463.81	31	0.057	0.41949
BCG_1894	modB	Rv1858	putative molbdenum-transport integral membrane protein ABC transporter modB	Part of the binding-protein-dependent transport system modabc for molybdenum; responsible for the translocation of the substrate across the membrane.	cell wall and cell processes	9	206.9	185.6	-0.15	7449.4	6680.25	-21.4	0.5	1
BCG_1895	modC	Rv1859	putative molybdenum-transport ATP-binding protein ABC transporter modC	Part of the binding-protein-dependent transport system modabc for molybdenum; responsible for energy coupling to the transport system.	cell wall and cell processes	11	122.8	115.6	-0.08	5403.9	5086.36	-7.2	0.66	1
BCG_1896	apa	Rv1860	alanine and proline rich secreted protein apa	Unknown (could mediate bacterial attachment to host cells).	cell wall and cell processes	15	196.1	148.9	-0.39	11763.7	8936.18	-47.1	0.0069	0.15582
BCG_1897	-	Rv1861	putative transmembrane protein	Function unknown	cell wall and cell processes	2	344.6	384.4	0.16	2756.9	3075.59	39.8	0.4	0.94376
BCG_1898	adhA	Rv1862	putative alcohol dehydrogenase adhA	Catalyzes the reversible oxidation of ethanol to acetaldehyde with the concomitant reduction of NAD	intermediary metabolism and respiration	8	525.6	448.8	-0.23	16820.2	14361.6	-76.8	0.17	0.68138
BCG_1899c	-	Rv1863c	putative integral membrane protein	Unknown	cell wall and cell processes	6	45.5	53.1	0.2	1093.1	1273.41	7.5	0.56	1
BCG_1900c	-	Rv1864c	hypothetical protein BCG_1900c	Function unknown	conserved hypotheticals	9	422	335.8	-0.33	15193.2	12090.5	-86.2	0.086	0.53105
BCG_1901c	-	Rv1865c	short chain dehydrogenase	Function unknown; probably involved in cellular metabolism	intermediary metabolism and respiration	11	0.3	3.8	0.73	13.1	166.09	3.5	0.02	0.26703
BCG_1902	-	Rv1866	hypothetical protein BCG_1902	Function unknown, but supposed involvement in lipid degradation.	lipid metabolism	19	204.9	178.2	-0.2	15571	13541.4	-26.7	0.15	0.65071
BCG_1903	-	Rv1867	acetyl-CoA acetyltransferase	Function unknown, but supposed involvement in lipid degradation.	lipid metabolism	15	272	321.9	0.24	16318.2	19315	49.9	0.1	0.56057
BCG_1904	-	Rv1868	hypothetical protein BCG_1904	Function unknown	conserved hypotheticals	24	367.8	342.8	-0.1	35310.1	32908.6	-25	0.31	0.87135
BCG_1905c	-	Rv1869c	putative reductase	Function unknown; probably involved in cellular metabolism	intermediary metabolism and respiration	19	333.6	313.3	-0.09	25355.1	23808	-20.4	0.37	0.9243
BCG_1906c	-	Rv1870c	hypothetical protein BCG_1906c	Unknown	conserved hypotheticals	5	63.3	34.9	-0.78	1266.2	697.63	-28.4	0.11	0.56826
BCG_1907c	-	Rv1871c	hypothetical protein BCG_1907c	Function unknown	conserved hypotheticals	3	97.1	109.5	0.17	1165.5	1314.26	12.4	0.61	1
BCG_1908c	lldD2	Rv1872c	putative L-lactate dehydrogenase (cytochrome) lldD2	Involved in respiration; catalyzes conversion of lactate into pyruvate [catalytic activity: (S)-lactate + 2 ferricytochrome C = pyruvate + 2 ferrocytochrome C].	intermediary metabolism and respiration	20	421.2	358.8	-0.23	33698.1	28706.1	-62.4	0.018	0.25226
BCG_1909	-	Rv1873	hypothetical protein BCG_1909	Unknown	conserved hypotheticals	2	71.1	100.5	0.47	568.9	803.93	29.4	0.38	0.93046
BCG_1910	-	Rv1874	hypothetical protein BCG_1910	Unknown	conserved hypotheticals	12	145.4	162.4	0.15	6979.2	7793.56	17	0.32	0.8764
BCG_1911	-	Rv1875	hypothetical protein BCG_1911	Function unknown	conserved hypotheticals	7	29.2	40.3	0.41	816.8	1129.34	11.2	0.38	0.93046
BCG_1912	bfrA	Rv1876	putative bacterioferritin bfrA	Involved in iron storage (may perform analogous functions in iron detoxification and storage as that of animal ferritins); ferritin is an intracellular molecule that stores iron in a soluble, nontoxic, readily available form. The functional molecule, which is composed of 24 chains, is roughly spherical and contains a central cavity in which the polymeric ferric iron core is deposited.	intermediary metabolism and respiration	5	137.5	179.5	0.37	2749.9	3589.07	42	0.13	0.61455
BCG_1913	-	0	putative integral membrane protein			18	254.8	216.7	-0.23	18344.6	15604.1	-38.1	0.053	0.40358
BCG_1914	-	Rv1877	putative integral membrane protein	Unknown; possibly involved in transport of drug across the membrane.	cell wall and cell processes	12	126	144.1	0.19	6048.8	6916.02	18.1	0.38	0.93046
BCG_1915	glnA3	Rv1878	putative glutamine synthetase glnA3	Involved in glutamine biosynthesis [catalytic activity: ATP + L-glutamate + NH(3) = ADP + glutamine + orthophosphate].	intermediary metabolism and respiration	16	381.9	426.5	0.16	24441.5	27293	44.6	0.3	0.85913
BCG_1916	-	Rv1879	hypothetical protein BCG_1916	Function unknown	conserved hypotheticals	10	352.5	332.6	-0.08	14101.4	13306	-19.9	0.46	0.99612
BCG_1917c	cyp140	Rv1880c	putative cytochrome p450 140 CYP140	Cytochromes P450 are a group of heme-thiolate monooxygenases. They oxidize a variety of structurally unrelated compounds, including steroids, fatty acids, and xenobiotics.	intermediary metabolism and respiration	13	671.8	1062.4	0.66	34935.9	55246.7	390.6	0.031	0.32411
BCG_1918c	lppE	Rv1881c	putative lipoprotein lppE	Unknown	cell wall and cell processes	6	110.6	99.9	-0.14	2653.5	2397.19	-10.7	0.47	0.99702
BCG_1919c	-	Rv1882c	short chain dehydrogenase	Function unknown; probably involved in cellular metabolism	intermediary metabolism and respiration	8	85	81.2	-0.06	2719.3	2597.94	-3.8	0.9	1
BCG_1920c	-	Rv1883c	hypothetical protein BCG_1920c	Function unknown	conserved hypotheticals	8	27.3	46.4	0.67	872.5	1486.05	19.2	0.32	0.8764
BCG_1921c	rpfC	Rv1884c	putative resuscitation-promoting factor rpfC	Thought to promote the resuscitation and growth of dormant, nongrowing cell. Could also stimulates the growth of several other high G+C gram+ organisms, e.g. Mycobacterium avium, Mycobacterium bovis (BCG), Mycobacterium kansasii, Mycobacterium smegmatis.	cell wall and cell processes	12	234.3	202.7	-0.2	11248.3	9730	-31.6	0.21	0.75106
BCG_1922c	-	Rv1885c	chorismate mutase	Involved in the shikimate pathway. Converts chorismate to prephenate in the biosynthesis of tyrosine and phenylalanine.	intermediary metabolism and respiration	13	150.1	127	-0.23	7806.8	6603.11	-23.1	0.28	0.83577
BCG_1923c	fbpB	Rv1886c	secreted antigen 85-B fbpB	Involved in cell wall mycoloylation. Proteins of the antigen 85 complex are responsible for the high affinity of mycobacteria to fibronectin. Possesses a mycolyltransferase activity required for the biogenesis of trehalose dimycolate (cord factor), a dominant structure necessary for maintaining cell wall integrity.	lipid metabolism	19	217.4	186.9	-0.21	16526.1	14207.2	-30.5	0.16	0.6663
BCG_1924	-	Rv1887	hypothetical protein BCG_1924	Unknown	conserved hypotheticals	25	222.9	187.6	-0.24	22292.8	18765	-35.3	0.11	0.56826
BCG_1925c	-	0	putative transmembrane protein			3	37.6	30.5	-0.26	451.2	366.1	-7.1	0.63	1
BCG_1926c	-	0	hypothetical protein BCG_1926c			0	0	0	0	0	0	0	1	1
BCG_1927c	-	0	hypothetical protein BCG_1927c			3	208.4	215.9	0.05	2500.9	2590.59	7.5	0.84	1
BCG_1928c	-	Rv1890c	hypothetical protein BCG_1928c	Unknown	conserved hypotheticals	10	317.5	313	-0.02	12701.5	12518.8	-4.6	0.86	1
BCG_1929	-	Rv1891	hypothetical protein BCG_1929	Function unknown	conserved hypotheticals	6	246.2	245.6	0	5909.7	5894.02	-0.7	0.99	1
BCG_1930	-	Rv1892	hypothetical protein BCG_1930	Unknown	cell wall and cell processes	1	43.6	49	0.15	174.3	196.18	5.5	0.86	1
BCG_1931	-	Rv1893	hypothetical protein BCG_1931	Function unknown	conserved hypotheticals	0	0	0	0	0	0	0	1	1
BCG_1932c	-	Rv1894c	hypothetical protein BCG_1932c	Function unknown	conserved hypotheticals	21	74.1	65.8	-0.16	6227.9	5526.41	-8.4	0.53	1
BCG_1933	-	0	putative dehydrogenase			8	90.5	101.8	0.16	2895.1	3256.81	11.3	0.54	1
BCG_1934	-	Rv1895	putative dehydrogenase	Function unknown; probably involved in cellular metabolism	intermediary metabolism and respiration	15	309.2	289.3	-0.09	18549.6	17360.3	-19.8	0.52	1
BCG_1935c	-	Rv1896c	hypothetical protein BCG_1935c	Function unknown	conserved hypotheticals	8	103.8	98.7	-0.07	3320.6	3158.32	-5.1	0.84	1
BCG_1936c	-	Rv1897c	D-tyrosyl-tRNA deacylase	Function unknown	conserved hypotheticals	4	91.7	73.8	-0.29	1466.8	1180.97	-17.9	0.65	1
BCG_1937	-	Rv1898	hypothetical protein BCG_1937	Function unknown	conserved hypotheticals	3	26.9	13.8	-0.76	323.3	166.1	-13.1	0.22	0.7667
BCG_1938c	lppD	Rv1899c	putative lipoprotein lppD	Unknown	cell wall and cell processes	12	103	119.3	0.2	4945.7	5724.8	16.2	0.54	1
BCG_1939c	lipJ	Rv1900c	putative lignin peroxidase lipJ	Function unknown; probably involved in cellular metabolism	intermediary metabolism and respiration	14	213.9	287.8	0.42	11981.2	16118.3	73.9	0.017	0.24431
BCG_1940	cinA	Rv1901	competence damage-inducible protein A	Unknown	virulence, detoxification, adaptation	22	126.1	141.6	0.16	11092.7	12460.8	15.5	0.35	0.9118
BCG_1941c	nanT	Rv1902c	putative sialic acid-transport integral membrane protein nanT	Involved in transport of sialic acid across the membrane. Responsible for the translocation of the substrate across the membrane.	cell wall and cell processes	16	588.7	730.2	0.31	37678.6	46732.7	141.5	0.094	0.56057
BCG_1942	-	Rv1903	hypothetical protein BCG_1942	Unknown	cell wall and cell processes	6	1232.9	1161.6	-0.09	29588.9	27879.5	-71.2	0.46	0.99612
BCG_1943	-	Rv1904	hypothetical protein BCG_1943	Function unknown	conserved hypotheticals	3	176.1	176.4	0	2113.6	2117.29	0.3	1	1
BCG_1944c	aao	Rv1905c	putative D-amino acid oxidase aao	Wide specificity for D-amino acids. Also acts on glycine [catalytic activity: a D-amino acid + H2O + O2 = a 2-oxo acid + NH3 + H2O2]	intermediary metabolism and respiration	13	656.1	668.3	0.03	34116.5	34751.6	12.2	0.66	1
BCG_1945c	-	Rv1906c	hypothetical protein BCG_1945c	Function unknown	conserved hypotheticals	6	112	133.2	0.24	2689.2	3196.33	21.1	0.48	1
BCG_1946c	-	Rv1907c	hypothetical protein BCG_1946c	Unknown	conserved hypotheticals	5	0	0	0	0	0	0	1	1
BCG_1947c	katG	Rv1908c	catalase-peroxidase-peroxynitritase T katG	Multifunctional enzyme, exhibiting both a catalase, a broad-spectrum peroxidase, and a peroxynitritase activities. May play a role in the intracellular survival of mycobacteria within macrophages; protection against reactive oxygen and nitrogen intermediates produced by phagocytic cells. Seems regulated by SIGB|Rv2710 [catalytic activity: 2 H(2)O(2) = O(2) + 2 H(2)O].	virulence, detoxification, adaptation	36	79	66.1	-0.24	11370.9	9518.19	-12.9	0.26	0.81549
BCG_1948c	furA	Rv1909c	ferric uptake regulation protein furA	Acts as a global negative controlling element, employing FE(2+) as a cofactor to bind the operator of the repressed genes. Seems to regulate transcription of KATG|Rv1908c gene.	regulatory proteins	7	87.3	97.5	0.15	2444.8	2730.2	10.2	0.69	1
BCG_1949c	-	Rv1910c	hypothetical protein BCG_1949c	Unknown	cell wall and cell processes	9	487.5	539.4	0.14	17550.4	19419	51.9	0.38	0.93046
BCG_1950c	lppC	Rv1911c	putative lipoprotein lppC	Unknown	cell wall and cell processes	6	5.6	11.7	0.66	134.5	281.96	6.1	0.59	1
BCG_1951c	fadB5	Rv1912c	putative oxidoreductase fadB5	Thought to be involved in fatty acid degradation. FADB and FADA are the alpha and beta subunits of the multifunctional enzyme complex of the fatty acid degradation cycle.	lipid metabolism	10	26.2	33.5	0.3	1049.8	1340.91	7.3	0.26	0.81549
BCG_1952	-	Rv1913	hypothetical protein BCG_1952	Unknown	conserved hypotheticals	15	151.3	170.6	0.17	9075.9	10238.6	19.4	0.082	0.52017
BCG_1953c	-	Rv1914c	hypothetical protein BCG_1953c	Unknown	conserved hypotheticals	3	378.1	476.3	0.33	4537.1	5715.14	98.2	0.25	0.80719
BCG_1954	aceA	Rv1916	putative isocitrate lyase aceA	Involved in glyoxylate bypass, an alternative to the tricarboxylic acid cycle [catalytic activity: isocitrate = succinate + glyoxylate].	intermediary metabolism and respiration	22	74.6	76	0.03	6561.3	6691.22	1.5	0.9	1
BCG_1955c	PPE34	Rv1917c	PPE family protein	Function unknown	PE/PPE	93	213.4	190.5	-0.16	79369.4	70853.6	-22.9	0.022	0.27601
BCG_1957c	PPE35a	Rv1918c	PPE family protein	Function unknown	PE/PPE	20	85.4	84.8	-0.01	6831.1	6783.83	-0.6	0.9	1
BCG_1958c	-	Rv1919c	hypothetical protein BCG_1958c	Function unknown	conserved hypotheticals	7	151.1	178.8	0.24	4231.1	5005.2	27.6	0.48	1
BCG_1959	-	Rv1920	hypothetical protein BCG_1959	Unknown	cell wall and cell processes	13	109.9	120.5	0.13	5714.5	6264.75	10.6	0.77	1
BCG_1960c	lppF	Rv1921c	putative lipoprotein lppF	Unknown	cell wall and cell processes	15	37	45	0.25	2220.5	2699.94	8	0.55	1
BCG_1961	-	Rv1922	putative lipoprotein	Unknown	cell wall and cell processes	26	162.7	160.4	-0.02	16916.5	16684.8	-2.2	0.9	1
BCG_1962	lipD	Rv1923	putative lipase lipD	Function unknown; lipolytic enzyme probably involved in cellular metabolism	intermediary metabolism and respiration	18	198.3	191.2	-0.05	14278.7	13764	-7.1	0.63	1
BCG_1963c	-	Rv1924c	hypothetical protein BCG_1963c	Unknown	conserved hypotheticals	4	55.4	67.2	0.26	886.4	1074.44	11.8	0.85	1
BCG_1964	fadD31	Rv1925	acyl-CoA synthetase	Function unknown, but involvement in lipid degradation.	lipid metabolism	41	370.8	534.3	0.52	60807.4	87628.7	163.5	0.11	0.56826
BCG_1965c	mpt63	Rv1926c	immunogenic protein mpt63	Unknown	cell wall and cell processes	5	109.9	120.1	0.12	2197.8	2402.01	10.2	0.74	1
BCG_1966	-	Rv1927	hypothetical protein BCG_1966	Function unknown	conserved hypotheticals	4	15.2	13.8	-0.1	242.4	221.06	-1.3	0.8	1
BCG_1967c	-	Rv1928c	short chain dehydrogenase	Function unknown; probably involved in cellular metabolism.	intermediary metabolism and respiration	1	49.9	110.5	1.07	199.4	441.98	60.6	0.52	1
BCG_1968c	-	Rv1929c	hypothetical protein BCG_1968c	Function unknown	conserved hypotheticals	5	14	47.8	1.48	279.9	956.85	33.8	0.09	0.5472
BCG_1969c	-	Rv1930c	hypothetical protein BCG_1969c	Function unknown	conserved hypotheticals	2	17.5	33.6	0.78	139.6	268.78	16.1	0.33	0.8896
BCG_1970c	-	Rv1931c	putative transcriptional regulatory protein	Involved in transcriptional mechanism	regulatory proteins	8	27.9	27.9	0	894	893.15	0	0.99	1
BCG_1971	tpx	Rv1932	thiol peroxidase	Has antioxidant activity. Could remove peroxides or H(2)O(2)	virulence, detoxification, adaptation	0	0	0	0	0	0	0	1	1
BCG_1972c	fadE18	Rv1933c	putative acyl-CoA dehydrogenase fadE18	Function unknown, but supposed involvement in lipid degradation.	lipid metabolism	8	43	47.9	0.14	1377.3	1532.96	4.9	0.67	1
BCG_1973c	fadE17	Rv1934c	putative acyl-CoA dehydrogenase fadE17	Function unknown, but supposed involvement in lipid degradation.	lipid metabolism	22	125.5	125.9	0	11046.8	11082.1	0.4	0.95	1
BCG_1974c	echA13	Rv1935c	enoyl-CoA hydratase	Could possibly oxidize fatty acids using specific components [catalytic activity: (3S)-3-hydroxyacyl-CoA = trans-2(or 3)-enoyl-CoA + H(2)O].	lipid metabolism	14	325.7	315.4	-0.05	18241.8	17663.2	-10.3	0.7	1
BCG_1975	-	Rv1936	putative monooxygenase	Function unknown; probably involved in cellular metabolism	intermediary metabolism and respiration	14	114	100.8	-0.17	6386.8	5644.68	-13.3	0.33	0.8896
BCG_1976	-	Rv1937	putative oxygenase	Function unknown; may be involved in electron transfer.	intermediary metabolism and respiration	27	36	54.2	0.53	3882.8	5849.96	18.2	0.0033	0.09519
BCG_1977	ephB	Rv1938	putative epoxide hydrolase ephB	This enzyme acts on epoxides (alkene oxides, oxiranes) and arene oxides. Plays a role in xenobiotic metabolism by degrading potential toxic epoxides. Also determines steady-state levels of physiological mediators.	virulence, detoxification, adaptation	4	117.5	73.3	-0.64	1879.6	1173.44	-44.1	0.27	0.82845
BCG_1978	-	Rv1939	putative oxidoreductase	Function unknown; probably involved in cellular metabolism	intermediary metabolism and respiration	4	60.9	75.9	0.29	975.1	1213.71	14.9	0.37	0.9243
[truncated: 1,991 more rows]

## Sheet: Table S4 TnSeq 8ngml Rif
Table S4. TnSeq of M.bovis BCG mutants exposed to 8 ng/ml rifampicin compared to no rifampicin control (negative log2 fold-change (FC) indicative of increased sensitivity)
[truncated: 3,953 more rows]
